# Supplementary material for: Proteomic profiling of MIS-C patients indicates heterogeneity relating to interferon gamma dysregulation and vascular endothelial dysfunction
Source: Nat Commun. 2021 Dec 10;12:7222. doi: 10.1038/s41467-021-27544-6 (PMC8664884; doi:10.1038/s41467-021-27544-6)
Supplement: Supplementary file 7 — Source Data [file 41467_2021_27544_MOESM7_ESM.zip]

Archive with 10 entries (10 files):
- Source Data 1.xlsx
- __MACOSX/._Source Data 1.xlsx
- Source Data 5.xlsx
- __MACOSX/._Source Data 5.xlsx
- Source Data 4.xlsx
- __MACOSX/._Source Data 4.xlsx
- Source Data 3.xlsx
- __MACOSX/._Source Data 3.xlsx
- Source Data 2.xlsx
- __MACOSX/._Source Data 2.xlsx
