# Supplementary material for: Proteomic profiling of MIS-C patients indicates heterogeneity relating to interferon gamma dysregulation and vascular endothelial dysfunction
Source: Nat Commun. 2021 Dec 10;12:7222. doi: 10.1038/s41467-021-27544-6 (PMC8664884; doi:10.1038/s41467-021-27544-6)
Supplement: Supplementary file 7 — Source Data [file 41467_2021_27544_MOESM7_ESM.zip › Source Data 1.xlsx]

## Sheet: Source Data
SubjectID	Timepoint	DiseaseCat	AARSD1	ABHD14B	ABL1	ACAA1	ACAN	ACE2	ACOX1	ACP5	ACP6	ACTA2	ACTN4	ACVRL1	ACY1	ADA	ADA2	ADAM15	ADAM22	ADAM23	ADAM8	ADAMTS13	ADAMTS15	ADAMTS16	ADAMTS8	ADCYAP1R1	ADGRB3	ADGRE2	ADGRG1	ADGRG2	ADH4	ADM	AFP	AGER	AGR2	AGR3	AGRN	AGRP	AGXT	AHCY	AHSP	AIF1	AIFM1	AK1	AKR1B1	AKR1C4	AKT1S1	AKT3	ALCAM
CD1	1	3	5.0065	7.3006	4.2212	7.5766	0.1209	0.8903	5.7955	1.1785	1.5665	4.3644	0.3608	1.9678	3.24	3.3158	-1.4807	1.5224	-1.5478	-3.7081	-1.2756	-1.734	0.7109	-0.6175	-0.058	-0.4199	1.5006	-0.4208	2.3759	0.4285	2.164	1.785	-0.9341	2.3139	5.2052	0.1624	2.047	2.3344	3.6807	6.1514	1.6276	2.0004	7.1308	2.2751	3.3261	5.5443	5.2079	1.3604	0.7815
CD10	1	3	4.3434	2.1863	3.7802	2.1654	2.5596	0.9165	0.79	1.1541	0.6523	2.7288	0.7793	1.8095	1.7237	1.3681	2.3423	2.1027	0.6657	-0.0809	1.9204	-0.6458	3.1678	-0.2324	-0.4318	-0.4914	1.0462	2.0908	1.9369	-1.1015	0.9064	1.8305	0.0908	2.7997	2.5179	-0.1874	3.436	1.9015	0.4791	3.1901	5.8604	2.6078	2.5403	2.343	1.4718	0.2155	4.6915	1.0167	0.8848
CD11	1	2	2.4561	1.001	1.3324	0.0172	0.9829	-1.0249	-0.2469	0.9031	0.8033	0.0338	0.4201	-0.3699	-1.1417	0.2694	0.3895	0.6704	-0.2021	-0.5357	0.37	-0.3077	-0.6634	-0.5264	-0.8642	-0.027	0.291	-0.7315	-0.6148	-0.5313	-2.1004	-0.3512	-2.2839	0.5093	-2.3479	-0.6135	-0.118	2.565	-1.4382	0.9861	3.1291	-0.2169	0.4149	2.3078	1.0946	-0.3706	3.5282	0.6592	0.0834
CD12	1	1	0.8241	0.5541	1.9513	0.2312	1.9808	-0.7586	0.4507	1.1976	0.7291	0.0782	0.6598	0.3584	0.5491	1.8494	0.5444	0.7123	-1.1221	-0.7003	0.8147	-0.1487	0.9402	-0.8622	0.5452	-0.0605	0.0104	0.4671	-0.6227	0.9513	-0.3784	1.4741	-0.3561	-0.4597	0.3716	-0.6517	0.6517	2.9893	0.7017	1.4951	1.4373	0.7745	1.2825	-0.2845	-0.2231	-0.1275	2.8176	0.5108	0.6832
CD13	1	2	2.263	0.9461	2.4416	4.4866	1.9686	0.1605	2.1776	2.6026	1.9413	0.1758	0.665	0.8967	2.443	3.4023	3.3919	2.4772	-0.9416	-0.804	1.1819	-0.0094	0.5747	-0.9751	-0.5911	-0.1461	0.1689	1.7047	0.8838	1.3681	2.1328	0.8062	-0.5196	-0.2489	0.3486	0.6209	1.1063	3.7303	3.5015	4.3653	4.5511	2.7836	4.4906	2.0979	2.3558	0.178	3.3863	0.5713	0.8201
CD14	1	2	0.9352	-0.2498	0.8111	1.02	0.8772	-0.434	1.3161	1.0711	0.8938	0.9124	-0.0559	0.6681	1.1067	0.9288	1.2516	2.0054	0.743	0.0889	0.6015	-0.0662	1.5348	-0.6953	0.2418	0.1718	0.263	0.7296	-0.9428	0.0423	1.2631	1.1703	0.2297	1.397	-0.4786	-0.4896	1.5037	3.13	0.4267	-0.287	0.1098	-0.3599	0.8686	-0.7759	0.3796	0.3513	1.3988	0.3658	0.9349
CD15	1	3	1.5519	1.3274	2.3474	2.3281	0.6254	0.9556	0.2928	1.4828	-0.0316	0.6335	0.33	0.3088	1.1296	0.695	-0.41	-0.4819	-1.2877	-0.3113	1.4179	-1.3444	1.5848	-0.9791	-0.7981	-0.5058	-0.2214	0.2522	0.7206	-1.8919	-0.3485	1.2161	-0.9892	2.1778	3.1762	-0.3146	0.956	2.1034	1.9029	2.2195	5.1588	0.8623	1.9928	3.0106	2.5287	-0.1002	3.5343	0.6374	0.5648
CD15	2	3	2.0023	1.3407	2.4224	1.258	0.6253	2.1873	0.1222	2.0356	-1.021	0.8191	0.5369	0.4882	0.4848	0.6687	-0.0779	0.788	-1.1386	-0.6556	1.2237	-0.2949	0.3606	-0.5502	-1.1224	-0.2651	0.0677	-0.1658	-1.0144	-1.3316	-0.4493	1.0344	0.7219	-1.0441	2.4427	0.1958	1.0486	2.3433	1.3247	1.6705	5.2446	0.9928	1.7406	2.8104	2.2524	-0.1945	3.9127	0.8127	1.3157
CD16	1	2	2.3778	-0.0312	0.4567	0.5277	1.1864	-0.849	0.2669	1.0834	0.4179	-0.437	0.02	0.4741	-0.6092	1.9389	2.1193	1.2961	-0.8274	-0.6077	0.3181	0.1101	1.0431	-0.2442	0.4482	0.3073	-0.521	0.5822	-0.5225	-0.2132	-0.755	-0.0804	-0.9906	-0.0875	-0.4755	0.1895	0.8464	1.0913	0.5577	1.6089	5.1167	-1.2285	0.7572	1.4393	0.3303	-0.1571	4.0169	0.5396	0.0574
CD17	1	3	3.5931	1.7334	3.1701	5.0579	0.117	4.1053	0.8208	2.3671	2.8798	2.0983	0.7052	1.3533	2.5779	1.6879	1.7655	1.9347	0.547	-1.4693	1.2514	-0.0039	0.4471	-0.5618	0.0571	-0.0696	-0.0926	1.5832	0.0358	-1.2482	2.1672	1.2998	1.261	1.7746	6.1482	-0.1669	2.0731	1.946	2.8547	3.0355	5.0921	1.0245	4.208	2.6762	2.3442	1.1711	5.4533	0.2554	1.655
CD17	2	3	1.6943	0.0964	2.4989	1.4868	-0.1499	2.7726	0.6036	2.7244	2.5019	1.439	0.8555	0.6973	1.5721	1.0866	1.7557	1.356	0.1117	-1.1525	1.5451	0.17	1.4831	-0.2414	-0.5157	0.1427	-0.635	0.9788	-0.622	-1.5844	-1.2573	1.7947	1.0651	-0.7643	4.2771	-0.6649	1.8021	2.8529	0.7663	1.4634	4.1134	0.3691	1.1962	1.3724	0.816	-0.5903	3.7897	0.2113	1.4037
CD18	1	1	0.7886	-0.174	1.6304	0.3208	0.7952	0.158	-0.1428	1.8487	-0.0378	0.4557	0.2296	0.2221	-0.3817	0.0649	0.3846	0.4174	-1.8281	-1.7829	1.0916	-0.9028	0.5244	-1.4208	-1.9079	-0.2255	-0.8171	-0.7109	-0.8196	-0.4711	-2.6135	1.522	-2.3939	-0.7146	1.8944	-0.1092	0.0056	3.4034	-1.3256	1.9191	0.7621	0.4612	2.9619	0.2205	0.173	-0.0189	2.5995	0.3062	-0.0684
CD18	2	1	2.949	2.0059	3.2065	2.1367	1.0693	1.2312	1.9033	3.2169	0.4036	0.1707	0.8727	-0.1426	0.2871	0.9971	1.7207	1.8313	-0.7322	-1.2023	3.0442	0.2199	-0.5779	-1.1838	-2.7124	-0.3343	-0.006	0.3927	-0.2619	-0.3406	-3.1865	-0.3819	1.1836	-1.9512	1.1634	-0.518	-0.1211	1.7027	-1.2263	2.8604	3.7195	1.7617	4.3898	2.7628	2.0876	-0.2297	4.2297	0.9668	-0.0666
CD19	1	1	2.6072	1.7794	2.9577	1.3396	1.9107	0.091	-0.1302	2.5883	-0.1149	0.4585	0.2508	1.1102	0.6586	1.8621	2.7864	1.0443	-0.7791	-1.8133	2.3565	0.945	1.0658	-0.7868	-0.2203	0.0446	-0.0101	0.3705	0.3675	0.1938	-1.8969	1.2003	0.2759	0.0094	1.5412	-0.8753	1.5232	4.4477	-0.7149	2.8562	4.8758	1.643	2.904	3.239	1.15	0.0472	3.8739	0.5298	0.7876
CD2	1	2	6.2879	3.9851	2.6012	0.6688	1.622	-0.4382	0.537	1.2683	2.0693	0.6971	-0.1946	1.3114	-0.6251	2.1395	1.2421	0.7958	1.4557	0.4751	1.4303	0.2627	1.6593	-0.0963	0.8418	-0.4752	1.6513	1.4192	-0.1003	-0.1582	-1.8303	1.314	-1.0805	1.7057	3.0255	0.6004	4.8033	3.559	-0.6604	2.1218	6.8304	1.4856	0.0047	5.7709	1.7455	-0.4333	7.0344	0.9414	1.2769
CD20	1	3	2.7122	1.467	1.2317	1.0846	0.14	-1.0416	0.0961	1.3367	0.8677	0.8303	-0.1681	0.0039	-0.6811	0.5534	0.6865	0.4988	-0.4593	-0.3073	0.6938	0.3002	1.0876	-1.0446	-0.5733	0.2091	0.2551	0.1996	-0.444	-1.5336	-0.9528	1.0747	-0.8974	-0.3435	2.0703	0.5313	1.7174	5.69	0.4851	1.2345	5.0785	0.7716	1.014	3.5466	1.2993	0.1276	3.8892	0.1924	0.0862
CD21	1	2	4.1534	2.7137	4.4319	2.4529	1.6625	-0.9539	1.5817	1.4435	1.6536	-0.3066	0.6608	-0.4205	-0.6705	1.7674	0.5402	0.7319	-0.3937	-0.7731	2.0922	0.4834	0.282	-0.7168	-0.7213	-0.1161	-0.2832	-0.9749	-0.5831	1.2023	-3.5769	0.1701	-1.2196	-0.2531	-0.9288	-0.536	0.4018	1.659	-1.1306	3.0504	5.569	1.9332	6.3877	3.9331	3.8141	-0.0024	5.0329	2.7134	0.408
CD22	1	1	2.7431	0.0772	2.0082	1.8044	0.9476	2.2318	0.819	1.8029	2.2405	1.8488	0.4965	2.0991	0.8382	1.3481	1.8863	0.3182	-1.83	-0.3024	1.2765	-1.0246	2.3479	-0.6553	0.6596	-0.4801	0.0364	0.9339	0.1228	-0.0629	-1.876	1.6085	-1.82	1.5679	1.9962	-0.6141	2.4829	4.0809	1.3665	1.9871	1.2954	-0.3341	0.4025	0.3364	0.712	-0.4774	2.5596	0.4803	0.8687
CD22	2	1	4.5184	1.0203	1.9855	3.4009	0.7182	1.4449	-0.4958	2.7758	0.6781	0.472	0.5851	0.1194	1.9318	0.837	0.8179	1.1947	-0.3314	-0.4847	0.5812	-0.3768	1.4409	-0.7868	-0.5964	-0.1307	-0.0417	0.5555	-0.5592	-0.1343	0.3161	0.5395	-0.2559	-1.1396	1.9108	-0.4102	0.8742	2.8955	1.6923	1.3125	3.0774	-0.284	2.4577	1.4482	1.1102	0.0804	3.3009	0.7496	0.3118
CD23	1	3	1.7901	1.4882	0.7993	-0.1005	0.8796	-0.9574	0.0252	1.734	1.1789	-0.7225	0.3368	0.6084	-0.6789	0.4422	0.585	0.2489	-0.5026	-0.7919	-0.896	-0.5793	0.6158	-1.0522	-0.9513	-0.1456	1.0576	0.7193	-0.8024	-0.2382	-1.5612	0.5283	-1.2888	-0.3503	4.9951	0.7069	1.2753	1.4516	-0.8956	0.118	1.7387	0.3179	1.0843	2.6967	0.4199	-0.8863	2.7963	0.5142	0.5413
CD24	1	1	3.3633	3.2869	4.1611	1.8037	0.9631	-0.0946	1.4088	2.8462	1.7024	0.5353	0.294	1.0903	0.8381	1.4395	2.2945	0.5402	-2.2362	-1.4873	1.5703	-1.0938	0.6353	-1.6125	-1.8488	-0.0904	-0.7235	1.2629	0.849	-0.227	-3.4934	1.1783	-2.8775	-0.6113	-0.3681	-0.6792	0.9619	3.1843	-0.8025	3.9861	6.1521	1.8428	4.8771	5.3165	1.736	0.5342	4.3625	1.8022	0.184
CD24	2	1	2.557	1.5592	3.0352	0.8852	1.088	0.3768	0.6183	3.0287	1.3718	0.4035	0.2677	1.379	0.7325	1.7253	2.9922	1.4621	-1.1462	-0.8203	1.532	-0.339	0.5885	-0.855	-1.7973	-0.4589	-0.4532	1.3057	0.7133	-0.1189	-2.523	0.8053	-0.8042	-1.1761	0.9946	-0.1526	1.122	1.9397	-0.6429	3.7921	5.7644	1.0688	2.5246	2.4809	1.4739	-0.1643	4.548	0.7117	0.4969
CD25	1	3	2.577	4.1269	2.8536	7.4184	0.3825	0.5635	2.5476	1.0079	2.9973	2.5993	0.6978	1.5751	3.0732	2.0684	1.1499	0.3907	-0.6423	-0.1433	1.0505	-0.8968	0.4268	-0.5693	-0.198	-0.1886	0.1367	1.1893	1.0951	-1.4793	2.3137	1.7673	-1.1887	4.3907	5.6307	-0.4619	2.7479	3.0755	3.195	6.1207	1.8788	2.0179	6.7657	0.737	2.35	3.6463	3.6444	1.1285	0.6613
CD25	2	3	4.1475	2.6588	2.7476	6.2191	0.4307	2.8813	0.5362	2.6878	2.2208	2.3059	0.8964	1.4285	2.0171	2.0416	1.0992	0.7983	-0.5127	-0.2511	0.981	-0.1309	0.5193	-0.2733	-0.7886	-0.3427	0.4493	0.3127	-0.9288	-0.9671	2.0568	1.0128	1.7385	0.8204	2.9104	0.4073	2.007	2.8645	3.3775	2.9094	5.2569	0.9355	3.3876	1.8249	1.5323	1.0069	3.8329	1.0269	0.7236
CD26	1	1	-1.1163	-0.1859	0.8736	1.9161	1.1872	1.5604	-0.2624	0.1446	-0.3029	0.4763	0.051	-0.2307	0.2781	1.2494	1.2092	0.3043	-0.9742	-1.0985	1.004	-0.8976	0.1055	-0.9524	-1.0117	0.2966	-0.5143	0.0379	0.0504	0.5965	-0.2583	1.2312	-1.4854	-0.3219	-1.1007	-0.6748	-0.0673	2.4528	1.5136	0.7004	0.2998	0.3393	-0.0611	-0.0757	-0.4276	-0.042	1.5371	0.1565	0.1827
CD26	2	1	2.4424	1.7641	2.6114	2.6007	1.21	3.3061	1.9507	2.411	0.4213	0.6119	0.488	-0.2861	1.4289	1.0384	1.5867	1.1862	-0.1684	-0.8906	0.8835	-0.1216	-0.3448	-0.2954	-0.8927	-0.1494	-0.0715	0.7476	0.3948	0.4331	1.5125	0.1486	0.5552	-0.7918	-0.042	-0.5399	0.588	1.7694	2.3418	2.6647	2.6276	0.6385	4.652	1.3544	1.9507	0.2207	3.3726	1.6706	0.3227
CD27	1	1	0.6054	0.2066	1.3692	-0.2627	0.8108	-0.4709	-0.1119	1.0213	0.9052	-0.0363	0.0465	0.3256	-0.5141	0.6938	0.8004	-0.2479	-1.0319	-1.6766	0.7579	-1.4083	1.4201	-1.084	-0.2044	-0.3537	-0.3155	-1.1639	-0.4371	-0.0759	-3.3626	1.2321	-3.1941	0.962	-1.1069	-1.1393	0.2039	3.3133	-0.8297	0.055	2.4769	0.4346	0.2049	1.2711	0.0488	-0.4421	2.3364	0.4923	0.0611
CD27	2	1	1.2891	0.6984	1.8364	0.5744	0.5944	-0.1717	1.0638	1.1824	1.4291	0.1006	-0.1858	-0.3532	-0.6641	0.6982	0.3174	0.0398	-1.5726	-1.5029	1.2349	-1.5877	0.7204	-0.8741	-0.7908	-0.2412	-0.7525	-1.3553	-0.7079	-0.0514	-2.9638	0.7364	-2.4036	0.4566	-0.5083	-0.8891	-0.1386	3.2629	-1.7904	0.9667	3.4914	0.8188	2.0588	1.5219	0.7332	-0.0865	2.8667	0.5788	0.1333
CD28	1	1	0.3117	0.2833	1.2225	-0.4291	1.0763	-0.5404	0.5326	1.4098	0.8106	-0.3464	-0.0055	0.3303	-0.1336	1.1521	0.714	0.0207	-2.1005	-2.8792	0.595	-0.6927	0.6841	-1.095	-1.3347	-0.2156	-0.3659	0.1056	-0.0312	0.0162	-1.7785	0.7168	-1.7811	-1.3426	-0.9083	-0.4877	0.2274	2.378	0.4293	1.2276	-0.9371	0.5339	1.0534	0.3123	-0.3673	0.0391	1.912	0.8577	-0.029
CD28	2	1	2.0735	1.4386	1.3283	0.0671	1.1384	0.1925	0.3552	1.884	1.1248	-0.2774	0.2538	0.1335	0.168	0.894	1.5415	0.8674	-1.3164	-1.2489	0.8896	0.1465	-0.6105	-0.727	-1.772	0.1792	0.2044	0.6479	1.0533	-0.0516	-3.3973	-0.7883	-0.659	-1.5036	0.8477	-0.3484	0.5948	2.0529	-0.9164	1.3986	0.1336	0.1947	0.2981	1.4942	0.9383	0.261	3.1586	1.1041	0.2287
CD29	1	1	0.7712	1.1828	2.6658	1.4236	1.8835	-0.827	0.9423	1.0387	0.9346	-0.8949	0.5762	1.3666	0.5006	2.1029	1.9478	0.9886	-0.0993	-0.6967	1.1148	-0.6893	0.2558	-0.9223	0.4018	-0.1482	0.2805	1.1094	0.7494	0.9765	-0.449	1.3771	-2.4797	-0.0035	-0.5612	0.8007	0.5524	2.6596	1.342	1.7286	0.8393	1.8119	1.7127	0.998	0.9837	-0.3284	3.1577	1.2593	0.3552
CD29	2	1	2.8864	1.0038	1.5591	1.197	1.9261	0.4458	0.3822	1.75	1.3903	0.4228	-0.1492	1.168	0.4782	1.3868	1.5562	1.8714	0.7262	0.5968	0.8723	1.1072	1.062	0.0378	1.6846	0.197	0.51	1.5665	0.2175	1.6666	-0.0413	-0.3015	-1.166	0.9799	0.9064	0.8146	1.3106	2.6869	0.1877	-0.1234	3.6786	0.2655	1.3973	2.5092	1.2333	0.3426	4.6294	1.3268	1.0861
CD3	1	2	0.2572	-0.9344	-0.8439	0.4513	-0.5593	-1.0275	0.0768	1.1374	-1.9628	-0.9382	0.1892	-1.6683	-0.7896	-0.4696	-0.6637	-1.0001	-2.4805	-2.4179	-0.5676	-0.6689	-0.5538	-1.1259	-1.6565	-0.1881	-0.9481	-0.4776	-3.2249	-1.3399	-2.2039	-0.372	-3.0966	-0.3004	-0.7241	-0.5586	0.3407	2.1653	0.806	0.1038	0.9191	0.2997	-0.2812	-0.3536	-0.1845	0.2803	0.3391	-0.0258	-0.2671
CD30	1	2	1.7032	-0.9166	0.7236	2.5431	0.2535	-0.5338	-1.0598	0.8876	0.3714	-0.2363	-0.1756	0.0443	-0.8043	-0.3315	0.0818	0.923	-0.1873	-0.3393	-0.1968	0.0647	0.6789	-0.5097	-1.3053	0.2055	0.3563	-0.0023	-0.9548	-1.4265	-0.8085	0.9052	-1.5539	0.5991	0.2351	-0.0604	1.3581	1.8424	-0.936	0.5574	2.9979	0.2294	0.2017	0.838	0.2376	0.4521	2.5619	0.8396	0.2865
CD31	1	2	2.2585	2.9519	2.6363	1.6191	1.9136	0.2056	1.3719	1.8617	2.0703	1.1434	0.282	0.8822	1.2745	1.0124	0.6931	0.5058	0.7983	-0.2888	-0.0521	0.6381	-0.6411	-0.6456	-0.5009	-0.3708	1.162	-0.0799	-0.8865	1.155	-2.2316	1.2046	0.8403	0.9465	3.2903	-0.3015	0.4282	2.0597	-0.0419	1.5605	1.7851	1.5095	1.6843	2.3573	2.1237	0.4267	3.1044	1.2445	0.9658
CD32	1	1	1.4214	0.7628	1.4072	2.2337	1.5963	1.9165	-0.0703	1.6714	0.2959	0.2237	0.6031	0.2532	1.3561	1.0865	1.2462	0.836	0.32	-0.7931	1.4171	0.4312	1.7275	-0.7118	-0.4759	-0.03	0.9611	0.2772	-0.4686	-0.2144	1.0506	0.523	-1.056	0.8579	-0.5986	-0.7648	1.0745	2.8788	2.1616	1.473	3.0207	0.4622	1.3429	1.5211	0.1921	-0.381	2.1876	0.8557	0.7725
CD33	1	3	0.6793	1.5077	1.1813	2.3708	-0.4189	2.8286	0.0494	1.457	1.085	0.0771	-0.2336	0.2715	1.2046	1.0942	0.4689	1.0955	-0.84	-0.0179	0.4818	0.1186	-0.274	-0.8972	-0.4814	0.4332	0.1254	-0.0651	-0.5663	-0.7184	1.1356	0.6242	0.2614	-0.8405	-0.7898	-0.6894	0.6353	2.1075	2.2054	0.9778	1.1545	-0.7705	1.0134	1.5016	-0.2967	-0.1917	2.7175	0.1116	0.5535
CD34	1	2	1.0855	0.2246	0.7022	-0.3859	1.1028	1.1065	0.3212	0.0601	-1.3584	2.1256	0.1908	-0.0923	-0.1279	0.6791	-0.3814	0.3273	-0.4483	-0.5317	0.4066	-0.4764	-0.5373	-0.4943	0.672	0.1223	-0.5486	0.5073	-0.6997	-0.1939	-1.5618	0.095	-0.9265	-0.5498	1.591	-1.2764	-0.3458	1.8107	-1.3851	0.0478	2.3779	0.8207	-0.514	-0.0132	1.6254	-0.092	2.2804	0.9566	0.3532
CD35	1	1	1.5551	0.7872	1.8629	1.2365	1.2674	3.6001	0.1532	1.3414	0.5267	0.8817	0.4211	0.3667	1.3547	1.5746	1.4392	0.6333	-2.2008	-0.5839	2.1405	-1.0033	0.4501	-1.0198	-0.9223	-0.2053	-0.751	0.2077	0.4545	0.0556	-0.4287	1.1962	-2.6511	0.1849	1.1277	0.0736	1.1087	2.967	1.4727	2.301	3.3932	1.0096	2.529	2.2089	0.4372	0.4796	3.6096	1.2955	0.3285
CD37	1	3	-0.3853	0.5024	1.2235	0.4633	0.4174	-0.2862	0.6004	1.0537	1.3868	1.3319	0.3358	0.3956	-0.8	0.9518	0.5551	0.4741	-0.3964	-0.3059	0.9453	-0.3271	1.046	-0.3597	0.5147	0.077	-0.0227	-0.2461	-1.0185	-0.5752	-1.1422	1.1317	-1.2619	-0.2335	0.1391	-1.0562	0.7029	2.9109	-0.9893	1.1714	-0.2792	0.9854	0.4358	0.8893	1.3154	-0.1847	2.6836	1.0764	0.0582
CD38	1	2	1.4834	0.7171	1.6771	0.7747	-0.2075	0.7512	0.3724	1.4441	-0.5809	0.9301	0.3837	-0.0787	0.0161	0.9481	1.1833	0.2802	-1.7072	-1.3293	0.7484	-1.0234	0.2935	-0.9252	-1.0985	0.0601	-0.0223	0.1873	-0.444	-0.7571	-0.6309	0.6589	-1.881	-0.6541	-1.1814	-0.5705	0.0699	2.0821	0.2008	1.9114	-0.5712	1.6539	0.2856	0.7053	1.06	-0.2971	3.0743	0.9401	-0.2304
CD4	1	3	4.1732	4.8334	5.5428	5.6364	-0.6888	2.5543	0.5882	2.2736	3.0308	3.8531	1.0184	3.8079	2.4938	2.9986	2.329	0.8446	0.7964	-0.0047	2.4593	-0.3971	2.3381	2.2625	0.6314	-0.4569	1.8253	1.9789	3.1552	-1.4359	1.9714	0.216	-1.9688	2.229	5.7745	-0.1203	4.8383	4.2584	3.7702	7.4355	6.9909	3.1788	7.446	5.3663	3.508	1.9128	6.0281	1.8876	0.7877
CD4	2	3	5.6189	4.0762	6.8385	4.6659	-0.8712	3.2818	0.4	2.1616	3.4726	4.6417	1.1714	4.3768	2.4797	2.9546	1.4203	1.8466	0.9408	-0.0047	2.4398	-0.4385	2.0063	0.7925	0.3067	-0.266	2.0324	1.6689	1.9123	-0.8631	-0.3748	1.7634	1.2151	2.1872	6.5299	-0.5058	5.3262	2.7853	1.7005	6.1876	6.7578	2.4206	4.0178	5.2883	3.5016	1.589	7.7183	2.053	0.6017
CD40	1	2	2.7667	1.8758	3.9785	3.0958	0.3494	-0.5754	0.1688	1.8835	-0.29	1.5508	0.8351	0.5061	-0.1275	2.6996	1.1045	0.5533	-0.4574	-0.9044	1.1186	-0.1102	0.848	-0.4253	-0.4993	-0.1033	-0.096	0.9283	1.1003	-0.7821	0.1274	1.2345	-1.441	0.9535	2.6422	-0.4917	2.8555	2.3824	1.2902	2.8093	5.3975	2.103	5.3685	2.3124	3.253	0.0757	4.5831	2.0466	0.2889
CD40	2	2	0.3848	0.5941	2.4056	2.4849	0.2769	-0.5854	0.7616	2.4186	0.3837	1.2273	0.441	0.4389	0.0932	2.1991	0.6373	0.391	-0.7051	-0.6315	0.5848	-0.0147	0.4514	-0.4926	-0.0972	0.9447	-0.0973	0.5595	0.1304	-0.8277	-0.3689	0.7641	-1.5476	1.4753	1.3211	-0.8219	2.3474	2.3957	0.4259	2.3761	1.5014	1.305	2.4927	0.8866	2.3858	0.1075	3.0741	1.2429	0.3366
CD41	1	2	1.4451	1.1549	1.6143	1.7212	-0.2983	-0.0769	1.6951	0.2512	0.9591	1.3101	0.4951	1.561	-0.0664	0.63	1.6479	0.2375	0.6295	-0.7351	1.2133	-0.3654	1.5272	-0.0879	-0.782	0.0703	0.0607	1.0691	-0.1558	-0.0776	-0.0448	1.2204	-0.5486	-0.7364	1.046	0.1166	2.8116	2.2447	0.8041	1.7787	2.5597	0.3268	0.3651	1.8053	0.9165	1.0939	1.7932	0.9928	0.1922
CD41	2	2	1.7397	1.3661	2.1224	1.8233	-0.477	0.5141	0.1091	1.0027	2.1776	1.8358	0.4716	1.4728	0.4402	0.4806	1.7135	-0.2496	-0.14	-0.4689	1.1542	0.2991	1.9592	0.0771	-1.034	-0.0073	-0.2162	0.3871	0.2547	-0.8836	-0.1877	1.3158	-0.2404	-0.553	2.2223	-0.3346	1.7818	2.3445	0.5739	1.21	3.8243	0.2718	0.7314	2.2748	1.8532	-0.2082	2.3474	1.2397	0.9162
CD42	1	2	0.4762	-1.0492	0.5897	1.7416	1.4902	-0.1437	0.1744	1.6657	0.5192	-0.3531	0.0533	0.3142	0.5427	0.7057	1.0379	1.1025	-0.611	-0.6297	0.3592	0.2881	1.3956	-0.5711	-0.3957	0.4407	0.6604	0.4213	0.7544	-0.1646	-0.0716	-0.2395	-0.2347	0.222	-1.2713	-1.0463	1.2842	1.8416	1.3295	0.4174	-0.2494	-0.4825	0.2867	-0.4301	0.199	-0.3795	1.1492	-0.1344	0.4359
CD43	1	2	1.413	-0.2657	0.4388	-0.4117	1.0386	0.9014	0.0508	1.7211	0.9653	0.4513	0.4673	0.0869	1.3058	-0.4162	-0.2741	1.3899	-1.5958	-1.1376	-0.9942	-0.3589	-1.1692	-0.6605	-1.6231	-0.1844	0.4487	-1.0058	-0.9542	-0.7856	-3.5973	1.0975	2.2528	-1.0383	1.3717	-0.4472	0.0069	0.9313	0.134	0.3204	2.5421	-0.0678	-0.354	0.5176	-0.2609	0.3976	2.6008	0.2879	0.3272
CD44	1	1	3.475	2.2205	1.4341	0.348	0.9746	-0.5853	1.0067	1.041	0.057	-0.1301	0.2858	0.3238	0.105	1.9469	1.0167	-0.3632	-2.5042	-2.7574	0.3606	-0.9629	1.2753	-1.1141	-0.4164	-0.2401	-0.5097	-0.4929	-0.6008	0.1643	-1.8081	0.8346	-2.7486	0.0813	-0.3769	-0.7777	0.7491	2.6496	0.4243	2.175	5.9985	0.7931	0.0948	5.6518	0.6409	-0.6426	4.7977	0.5566	0.1828
CD45	1	1	0.8664	0.6395	1.2203	0.6776	0.6921	1.9491	0.9294	3.1955	0.7589	0.4923	0.3647	0.0508	1.1132	1.0825	1.8941	0.7197	-1.7987	-0.9318	0.7489	-0.5461	-0.9714	-0.7682	-2.1608	-0.3685	-0.7738	1.267	-0.1973	-0.6174	-0.7229	0.4692	0.0582	-2.2792	-0.1892	-0.7358	0.9111	1.3441	1.002	2.1767	1.4279	0.1002	0.8469	1.1406	-0.1101	-0.4297	2.7084	0.1833	0.389
CD46	1	2	1.0548	0.9621	1.2679	0.2339	1.2917	-0.4513	0.2567	0.9736	0.2081	-0.1555	0.2312	0.1749	-0.9304	1.9851	1.1034	0.3473	-1.77	-1.5959	0.2581	0.0089	0.3236	-1.0965	0.3961	0.1094	0.1047	0.7938	-0.721	0.1797	-2.2728	0.1895	-0.1462	-0.6349	1.4389	0.11	1.5977	0.8	-0.0412	2.0583	3.657	0.506	1.2585	1.7513	1.2875	-0.9043	2.9487	0.8664	0.3629
CD46	2	2	1.0895	1.7017	1.5306	-0.0224	1.3932	-0.7193	0.0577	0.8313	0.9585	-0.3155	0.2717	0.5855	-0.4647	1.8189	1.0842	0.6877	-1.1954	-1.7243	0.21	-0.266	0.6733	-0.6325	0.0175	-0.22	0.4198	0.3587	-1.1803	0.2546	-2.2307	0.2261	-0.279	-0.6877	3.2285	-0.379	1.0895	1.4	-0.4119	1.65	2.7044	1.1338	2.1772	1.3307	1.1148	-0.1826	2.7906	0.5387	0.2119
CD47	1	2	1.2933	0.3056	0.9235	2.483	1.3937	0.1515	-0.1012	1.0012	-0.2641	0.6774	0.4446	0.5694	0.4867	1.665	1.3084	1.8637	0.1211	-0.4119	-0.1427	0.1258	1.4868	-0.4865	0.9296	-0.1079	0.3351	0.6109	-0.0533	0.2629	0.3308	0.2834	0.6457	0.5893	0.3723	0.3714	1.3518	2.3882	1.5389	0.1218	1.7742	0.7223	0.9734	0.1245	0.2849	-0.2193	2.0216	0.2652	1.036
CD48	1	1	0.4488	0.1893	1.5463	1.8894	1.3867	1.3955	0.5934	0.9612	0.5635	1.4764	0.5142	0.7896	1.4801	2.147	1.9706	0.9259	-1.0525	-0.6485	0.77	-0.6263	1.05	-0.994	0.3988	-0.1427	0.2348	1.257	0.2961	0.8456	1.5589	1.8689	-0.5456	0.0709	-1.751	0.0575	1.0498	2.1087	2.8677	2.2764	-0.4963	1.9084	2.8852	0.4918	2.1336	0.5864	2.3582	0.7944	0.7204
CD48	2	1	1.9282	1.2093	1.9061	0.7411	1.0199	1.4833	0.7204	2.2481	0.8436	0.5068	0.3892	1.2796	0.5698	1.7848	2.0051	1.1737	-1.6826	-0.6583	0.8666	-0.6829	0.2741	-0.9009	-0.9427	-0.4975	-0.4772	1.3879	0.8206	-0.2186	-2.1636	1.2534	-0.5123	-1.1845	-0.8202	-0.7026	1.6916	2.0425	-0.3673	1.9954	1.793	1.3606	0.5756	2.3915	1.2404	-0.2834	3.665	0.4458	0.3361
CD49	1	2	6.03	1.4688	1.1429	0.3207	-0.1711	-0.4881	0.3251	-0.4008	-1.4927	0.1419	0.2872	0.3642	-1.1043	1.0309	0.2389	1.6173	-0.0829	0.1809	-0.3099	0.331	0.1569	-0.7484	-0.7143	0.1875	0.7614	-0.0406	-0.9156	-0.254	-0.4323	0.7095	-0.1432	0.2863	-0.5919	-0.2442	0.6141	2.3019	0.0835	2.1057	6.1343	0.4164	0.3419	4.5978	1.4192	-0.858	5.9226	0.995	0.3566
CD5	1	3	5.3118	1.9829	0.9729	4.2208	2.3739	1.1662	0.5825	0.9836	-0.1862	3.4113	2.2636	1.3761	0.4724	0.9201	1.434	2.8704	-0.5025	-2.2604	0.8922	-0.4277	1.7425	1.7528	0.5315	2.1566	0.7554	0.9296	-0.7137	1.9142	-1.0731	0.2301	3.8331	-0.9975	4.9946	3.225	2.8742	2.3269	0.2637	1.4204	6.4649	3.574	-0.1901	5.5399	4.2034	1.9236	8.0348	3.5374	0.7219
CD50	1	1	0.7831	1.2608	2.3046	0.532	0.9602	1.1625	0.2292	1.1836	0.9936	2.4299	0.6919	1.8181	0.2964	1.7636	0.8058	0.5137	-1.4248	-0.9339	1.2005	-2.2482	0.1604	-1.4883	-0.8757	-0.1017	-0.5419	0.7773	-0.2097	-0.5076	-1.6893	2.0405	-2.2181	0.2203	1.9345	-1.0098	0.7353	3.1512	-0.3907	2.2674	2.1602	1.3619	-0.3706	0.8751	0.8974	-0.1117	3.5067	0.7477	0.1394
CD50	2	1	4.2819	2.4614	2.8575	4.5941	2.0196	3.5093	1.0713	3.4083	1.4331	1.9775	0.329	1.0244	3.0264	1.7903	2.2291	1.4239	-0.5234	-0.3039	1.0036	-0.1778	0.126	-1.1558	-0.8997	-0.1716	-0.0083	1.536	0.2074	-0.0254	1.9058	0.2772	1.3698	-0.7365	-0.0727	-0.7233	2.0361	1.9246	3.3614	3.864	6.2314	0.3587	3.305	2.9117	1.1681	-0.2981	3.942	0.7518	0.6286
CD51	1	1	2.194	2.0418	2.5482	0.9371	-0.1905	1.2708	0.4252	0.8517	0.5255	1.0366	0.3906	-0.16	-0.4472	1.204	1.0763	0.4304	-2.0052	-0.5515	1.6794	-0.2757	-0.2732	-0.6844	-0.5739	-0.112	-1.0194	-0.698	0.2332	-0.6485	-1.0141	0.9947	-2.728	0.5363	-2.5862	-0.7414	0.3907	2.6914	0.0833	3.1464	2.2012	1.8127	1.9809	2.825	0.805	0.3871	3.2101	1.7514	0.2167
CD52	1	2	3.8883	2.8337	1.5808	1.6933	1.1384	0.0671	0.468	0.7702	0.0492	-0.2161	0.3327	0.9664	1.5394	2.0907	0.1261	1.2045	-0.4141	-0.747	0.9462	0.3127	0.4728	-0.947	-0.1638	0.0841	1.0067	0.2039	-0.4591	0.9042	-0.2613	0.1022	1.8628	-0.2565	4.3126	1.3298	0.5281	1.9723	0.3059	0.5717	6.1496	1.234	2.0693	5.0098	1.2859	0.2637	5.3862	0.8898	0.3491
CD55	1	1	1.0886	0.93	1.3883	1.3215	1.3384	0.8509	0.4905	2.0286	1.5429	-0.5939	0.2978	0.1476	1.1849	1.7913	1.6024	0.6776	-1.5607	-1.1362	0.6563	-0.738	0.3014	-0.8763	-1.1041	-0.2722	-0.7848	0.3341	0.3557	-0.0354	-0.4511	0.2667	-1.9532	-1.5138	1.1959	-0.4388	0.7011	2.754	1.8473	2.5067	2.6352	0.9914	0.2429	3.1813	0.7702	-0.1621	3.0392	0.3939	0.2952
CD55	2	1	1.7341	1.2625	1.478	0.9198	1.5264	1.9101	0.1499	2.7066	1.1134	-0.0259	0.3792	0.0624	1.2017	1.7717	2.2252	1.6749	-1.0656	-0.7038	0.55	0.018	0.233	-0.561	-0.6902	-0.0496	-0.4171	0.9109	0.285	0.2074	-0.2521	-0.0879	-0.4003	-1.0273	0.8978	-0.2042	1.2101	2.518	1.9401	2.3145	2.9964	0.2021	2.4231	2.8215	0.8911	-0.149	3.6206	0.7449	0.5553
CD56	1	2	4.1708	0.8429	2.1391	-0.2351	1.2425	0.7965	0.9308	0.566	-0.5094	-0.053	0.4171	0.2325	0.4635	2.2334	1.4478	0.8861	-0.5882	-1.0985	1.3837	-0.3278	-0.0032	-0.7061	0.5163	-0.344	-0.0864	0.4924	-0.8338	0.4689	1.1596	0.2201	-0.9488	-0.3707	-0.4544	-0.6925	0.0163	1.0423	2.5569	1.9128	4.8788	1.8735	3.6162	3.5224	2.027	-0.2027	4.5322	1.1093	0.2248
CD57	1	1	2.3848	1.3104	1.5827	0.5864	1.1233	-0.6822	0.4584	1.2722	0.5788	0.8501	-0.0603	0.319	0.1005	2.0138	1.1881	-0.7798	-1.4291	-1.7374	0.9999	-1.2592	0.534	-1.4916	-0.8741	-0.5944	-0.4158	0.6313	0.0371	0.3477	-1.3669	1.1224	-3.2081	0.1747	0.077	-0.8384	0.4305	2.9213	0.5304	2.7824	5.8509	0.7237	1.0217	5.3425	0.9865	-0.2383	4.1473	0.1078	0.0795
CD59	1	2	2.9233	1.5381	3.3465	1.2336	0.8292	0.4295	0.4847	0.9701	0.2865	0.5459	0.2918	-0.418	-1.0704	1.1669	-0.6611	0.5111	-0.3798	-1.0001	3.1527	-0.174	0.3147	-0.5816	-1.8803	0.1386	-0.0626	-0.2203	-0.9066	-0.9847	-0.1855	0.6634	-1.8822	-0.645	1.7894	-0.7165	0.196	2.3752	-2.1028	2.2731	4.6461	2.4015	4.0876	2.8832	2.136	-0.9503	4.9314	1.0814	-0.2429
CD6	1	2	2.2824	0.8382	1.3547	0.7957	1.698	-1.3006	2.2356	1.0178	0.5105	-0.0881	0.0887	-0.2954	-0.2461	0.8773	0.8629	1.1338	-0.4737	-1.0404	1.2137	-0.4361	1.0605	-0.9332	-0.832	-0.2395	0.4172	-0.3905	-0.6272	0.2249	-2.3684	0.5462	-1.4151	-0.7128	0.0787	-0.7266	0.5817	2.9852	-0.7429	1.484	3.1291	0.5162	1.8746	1.4868	1.2092	-0.3422	3.5693	0.2312	-0.1622
CD6	2	2	1.5804	0.6786	1.1921	0.459	1.7383	-1.4328	2.0786	0.9847	0.5721	-0.789	0.6519	-0.075	-0.0414	0.5977	0.9551	1.1734	-0.4232	-0.9765	1.1354	-0.4914	1.4417	-1.0831	-0.7922	-0.3029	0.4565	-0.4031	-0.7279	0.1787	-3.3084	0.8311	-0.7012	-0.404	-0.2075	0.1618	0.5899	2.9489	-2.0467	1.5291	1.6288	0.594	1.8321	0.2768	0.5249	-0.3204	3.3216	0.8882	-0.1257
CD61	2	2	3.8687	2.4895	3.1473	2.9462	0.0915	-0.0501	0.727	0.8379	0.9953	-0.1014	0.3836	0.296	0.4301	2.4524	0.9686	1.3067	-0.0492	-0.3445	2.8686	0.308	0.8122	-0.8637	-0.8201	-0.0646	-0.0395	0.4335	-0.5452	-0.5548	-0.3757	0.441	-0.3383	-0.0145	0.1908	-1.0865	0.5071	2.3352	1.0125	0.4193	5.7102	1.6819	4.7644	3.551	2.7189	-0.3556	4.7193	1.7276	0.4963
CD62	1	2	2.5212	1.1021	1.4831	1.5374	0.744	0.8495	0.6991	0.4875	-0.0236	-0.1047	-0.0092	0.3096	0.4873	1.0059	0.2545	0.7506	-0.332	-1.2353	1.0867	0.2023	0.6276	-0.5995	-0.6492	0.3907	-0.434	0.3753	-0.8469	0.2959	0.0038	-0.3871	-0.9748	-1.2725	-2.0983	0.2871	-1.2444	2.7185	2.4627	0.6063	3.8334	0.5915	1.2028	1.694	0.4868	-0.0519	3.1505	0.8832	0.1383
CD63	1	1	1.763	0.6085	2.1137	0.8689	1.3779	-0.8141	1.0238	0.9222	1.6266	1.4476	0.1467	0.3606	0.4041	1.5706	0.7157	1.064	-1.2324	-0.9077	1.3267	-0.2997	0.8753	-0.9742	-0.5518	-0.3252	0.0462	0.3261	-0.7654	0.3278	-1.9066	1.228	-1.1507	0.4208	0.2782	-1.0833	1.5343	3.828	-0.7914	2.274	0.6173	0.4679	1.6998	2.5676	1.0008	0.0108	3.1204	1.2776	0.4617
CD64	1	2	1.4279	1.0378	1.7967	0.9579	-0.0502	-0.2476	0.1047	2.5759	0.3873	0.078	0.0738	0.3163	0.2568	1.1585	0.9053	0.7503	-0.9125	-1.0701	0.188	0.6776	0.7177	-0.0685	-0.145	-0.3056	-0.3244	1.4811	0.375	-1.0657	-0.9024	0.671	-0.5922	1.0961	1.1379	0.182	2.8029	2.8667	0.7132	1.4246	0.2816	1.1191	1.1503	1.218	0.9274	0.0132	2.171	0.1671	0.0292
CD64	2	2	1.6063	0.7874	1.3398	0.9395	-0.0097	-0.21	-0.9945	2.959	0.5181	0.1791	0.0984	0.2353	-0.7538	1.1972	0.3054	0.6277	-1.1524	-0.7157	0.2361	0.4954	0.5087	-0.5359	-0.2666	-0.6948	-0.525	0.6685	-0.4781	-1.6126	-1.313	0.6865	-1.3327	1.4061	1.5791	-0.111	3.0962	2.7278	-0.1608	0.5667	0.977	0.546	0.1154	1.7797	1.2994	-1.0328	2.5507	0.4914	-0.0356
CD65	1	1	2.4884	1.4709	1.5979	-0.1002	1.8413	-0.1363	0.3899	1.1934	1.4891	0.1406	0.3792	0.3266	-0.3799	1.4977	1.1438	0.5989	-1.1835	-0.6941	0.3446	-0.224	-0.1856	-0.8899	-0.8835	0.5263	-0.3205	-0.6178	-0.4576	0.3071	-1.9338	0.497	-1.5022	-0.1404	2.7911	0.0895	0.6239	1.5391	-0.8626	1.8656	4.0663	0.5045	2.0619	1.6808	0.9186	0.139	3.5988	1.1163	0.2217
CD67	1	3	4.5178	1.6471	0.9694	1.1894	0.5948	-0.4934	0.4138	0.6035	0.7109	0.2477	0.4262	0.0005	0.7274	0.9635	1.503	0.7665	-0.3041	-0.5265	0.8605	-0.6659	0.7517	-0.9115	-0.1654	-0.1911	0.0941	0.8461	-0.1399	-0.6539	0.5428	0.3206	-0.9871	-0.4864	-0.0031	-0.5958	0.8327	2.4166	0.0167	1.4162	5.7271	0.5123	1.1051	2.8263	-0.6345	-0.4348	4.9944	0.8616	0.4438
CD68	1	1	3.2579	2.002	2.1335	2.2408	0.8757	1.5088	1.0841	2.1966	0.9429	0.9316	0.167	1.2279	1.0475	2.2175	1.4697	1.3353	-3.2785	-0.9567	1.435	-1.1575	0.3838	-0.9544	0.1162	-0.4474	-0.7375	1.7659	1.1072	0.6907	-0.1402	1.7933	-2.4251	0.9893	1.9168	-0.3637	1.4765	3.4557	1.978	3.4044	4.9788	0.7445	1.0714	4.2452	0.9158	-0.4665	4.074	1.0117	0.9623
CD68	2	1	3.8171	2.8068	4.358	4.0612	1.1192	3.6506	1.5409	3.6021	1.4507	1.9464	0.5085	0.9741	1.2773	2.9572	1.9966	1.8629	-2.6198	-0.7624	3.8946	-0.7353	0.1641	-0.8625	-0.8638	-0.0427	-0.5697	1.2793	0.1489	0.9561	-0.819	1.7327	1.704	0.6692	-0.0185	-1.0003	2.1763	2.7889	1.0379	4.531	4.1446	2.0287	6.486	3.5499	2.6961	0.2307	4.8221	1.7742	1.0684
CD69	1	3	2.2657	0.8057	1.8742	2.4146	-0.6122	-0.6359	0.6812	0.4935	0.0142	-0.986	-0.1191	0.2389	1.2725	1.7649	2.27	1.4459	-0.6301	-1.0777	1.4297	0.2905	-1.3997	-0.9255	-0.208	-0.3173	-0.3458	1.4134	1.9803	-0.264	1.4955	0.782	-1.4564	-0.1509	0.2615	0.9597	1.0327	1.7733	2.0814	1.5157	5.803	0.6266	2.7707	3.0451	1.6826	0.1844	3.5888	0.7948	0.6408
CD69	2	3	2.062	1.7721	2.3118	1.4106	-0.4277	-0.0598	0.4872	1.0885	1.8078	-0.3067	0.4947	0.2821	0.3138	1.478	1.6349	1.4301	-0.2254	-0.6378	1.173	0.4249	0.0934	-0.472	-0.0875	-0.4035	-0.325	0.3126	1.3314	-0.1761	-0.2042	0.7059	-1.2766	0.6368	0.2602	0.321	0.8865	2.4033	0.4926	1.9154	4.7905	0.5376	4.4517	2.1369	2.2632	0.1637	3.2228	1.8488	0.7873
CD7	1	3	2.1277	0.147	1.1951	0.9603	2.3038	-0.5584	0.3649	1.1737	0.0697	1.0662	-0.1418	0.4946	-0.5881	2.4705	-1.3842	0.6439	-0.0391	-0.9101	0.0691	-0.5217	2.8714	-0.6807	0.4768	-0.1446	-0.3698	-0.2664	-0.7279	2.2868	-4.5332	1.0532	4.075	-1.1888	1.599	0.9045	1.3287	3.6347	0.0336	0.9702	3.5673	0.1467	1.336	0.8349	0.8591	0.1771	2.9057	1.008	0.8043
CD7	2	3	3.3593	1.6056	2.3023	2.1132	3.0211	-0.203	-0.1243	1.9657	0.9492	2.2129	0.6551	1.2644	1.1709	1.6354	0.3442	1.6446	0.8242	-0.4534	-0.0738	-0.2419	2.7691	-0.604	0.9933	-0.4162	0.547	1.2361	-0.5035	2.495	-1.9171	1.27	4.2374	0.2081	4.3875	0.2604	2.5022	4.6664	1.6467	1.8112	4.6844	0.2664	1.7383	1.4557	1.2493	-0.5337	3.7032	0.7099	1.0782
CD70	1	3	5.4724	3.4919	3.4725	1.4007	-0.0055	0.1514	0.6154	1.1784	0.436	2.45	0.7061	0.5661	0.949	1.4148	0.7712	0.8734	-0.5998	-0.4815	1.6449	0.2686	1.2165	-0.5853	0.4702	0.5676	0.2678	0.1719	-0.1412	-1.467	-0.7777	1.0808	-0.3854	1.2356	-1.1829	-1.0199	1.3535	1.7202	0.0231	2.7722	5.6269	1.7836	3.4349	5.9534	3.6772	0.4846	6.023	2.0451	1.0787
CD72	1	1	3.1147	2.661	5.369	3.376	1.1668	1.9932	1.8971	2.1238	0.9415	0.7418	0.7249	1.0325	0.1037	3.4163	1.8918	0.2676	-1.5175	-0.4723	3.0619	-1.2342	-0.0512	-0.8483	-0.7343	-0.3381	-0.7154	0.8074	-0.1311	-0.169	-0.4125	1.8341	-2.234	-0.0353	0.4448	-0.9735	1.3904	3.4355	1.1972	4.0037	3.975	3.1055	6.6712	3.5084	3.4003	-0.2411	5.1919	2.9207	0.5157
CD72	2	1	2.1466	1.3074	2.2838	2.3566	1.153	4.2312	0.4485	2.6371	0.3041	0.4501	0.4277	0.2923	0.5748	1.2201	3.0111	1.1162	-1.1043	-0.6365	1.1136	-0.4788	-0.0194	-0.6259	-1.184	0.1242	-0.6351	0.8506	-0.4512	-0.5471	-0.7456	0.5809	-1.0136	-0.9824	0.2152	-0.0249	1.3294	2.2833	1.4568	2.0506	2.4132	1.1127	2.991	1.7531	1.5364	0.2721	3.3524	1.5029	0.6931
CD8	1	2	1.8964	0.8068	0.9866	0.04	-1.0036	-0.557	0.2333	1.2933	0.415	4.5951	0.3712	0.4072	0.7583	0.4846	0.0323	1.2435	-0.0811	-0.7684	0.3138	-0.3691	-1.4155	-0.2993	-0.7106	0.1508	0.0868	0.193	-0.24	-0.9027	-0.5884	0.7245	3.9688	-0.0175	-3.051	-0.7624	1.0268	1.3612	0.4405	0.647	2.5532	0.7771	0.3566	0.5097	0.2148	0.0255	2.1619	0.5723	0.9238
CD61	1	2	6.6292	6.7233	7.1756	3.2451	-2.853	-1.6756	2.0387	-2.8989	0.773	0.413	4.5287	0.44	-0.925	6.238	-2.8643	0.3726	-2.2322	-1.7613	6.9188	-4.5034	-3.192	-0.8077	-4.6268	0.2457	-0.7353	-2.0536	-1.2441	-4.4175	-2.3146	-4.5454	-2.4107	-2.5821	-0.5063	0.0416	-3.9771	-0.2545	-1.996	3.1332	6.1658	2.7832	7.4047	6.4817	4.3699	0.2801	8.1014	1.6108	-3.7212
KM12	1	4	-0.72	-0.5241	0.6284	-0.6508	0.6105	-0.825	-0.1698	0.7948	-1.8324	-0.0993	1.1745	0.583	-0.8004	0.5365	0.0033	-1.266	0.1057	-1.8421	-0.2634	-4.1428	-2.5485	-0.9903	-1.8852	-0.1873	-0.1556	-0.9592	-2.079	0.6454	-4.1793	0.0604	-0.9764	-0.2054	-1.8389	0.1079	-0.8641	2.1978	-1.5319	0.8386	1.9903	0.0064	0.0498	-1.6525	0.0037	-0.5876	0.5417	0.3271	0.1492
KM13	1	4	1.881	0.6591	1.2808	1.0876	1.8339	-0.3177	0.2078	0.504	0.1282	-0.3745	0.4125	0.2099	-0.1586	1.129	0.465	1.201	0.7271	0.5818	0.8056	0.5728	1.1677	0.4227	0.8992	0.09	0.69	0.693	-0.6508	1.1832	-1.2333	-0.0253	-0.7165	0.6667	0.1137	0.5757	0.4164	1.7366	-0.4472	0.359	1.379	1.2079	1.7336	0.8849	0.0713	0.0674	3.4818	0.9752	0.6184
KM15	1	4	-0.7446	-1.2632	0.3708	-1.8342	1.8688	-0.4149	-0.1906	0.6792	-1.904	-0.3001	0.5194	0.1057	-0.7772	0.6698	0.4184	-0.7477	0.6181	-1.6888	0.4173	-4.0398	-1.7221	-0.6833	-1.0772	-0.4682	0.7946	-0.5794	-1.8626	1.457	-0.8562	0.2424	2.1038	-0.2778	-2.0329	0.2584	-1.1194	2.0531	-1.052	0.9231	0.6638	-0.1421	0.2049	-0.4588	-1.3862	-0.4896	0.3717	0.5017	0.5115
KM17	1	4	-1.1028	-1.4022	0.6782	-0.7007	0.1972	-0.3069	1.0005	-0.4706	-2.0465	0.1306	1.0944	-0.1589	-0.9562	-0.0153	0.8904	-0.6328	0.4478	-2.1638	-0.1369	-3.7966	-2.2447	-0.8081	-2.0802	-0.116	0.6663	-1.0763	-1.9536	0.1913	-4.3299	0.0196	-0.3552	-0.4123	-0.8382	0.1517	-1.422	2.6906	-0.8738	0.8117	-1.2154	-0.1092	-0.7138	-0.4491	-1.3105	-0.3778	0.2533	0.4667	0.277
KM18	1	4	0.6314	0.1643	0.3742	-0.5311	-0.9758	-1.2408	0.0955	-0.205	-1.6901	-0.6234	0.0829	-0.2489	-1.4681	-0.3112	-0.0274	-0.1528	-0.0746	-1.0765	-0.3456	-0.682	1.0406	-0.4791	-1.9746	-0.1718	-0.0102	-0.4743	-1.1505	-0.8633	-1.5253	0.3063	-1.6154	-1.1634	-1.9695	-0.8637	-0.9376	0.4859	-1.7684	0.722	0.4259	-0.0291	-0.519	0.1448	-0.16	-0.478	1.6855	0.442	-0.4308
KM19	1	4	-0.7043	-0.9718	0.7041	-0.0267	2.2675	-0.4594	0.425	0.4935	-1.8849	-0.4062	-0.056	-0.1634	-0.4836	1.4044	0.6048	-0.6448	0.5356	-1.6777	-0.0206	-3.7685	-2.3283	-1.012	-1.956	0.2838	0.3805	-0.4808	-2.373	1.4307	-2.029	-0.6577	-0.1265	0.0924	-2.3664	0.0355	-1.1902	1.6194	-0.8727	1.3598	1.273	0.8235	0.4252	-0.0343	-1.3702	0.3158	0.3437	0.3638	0.6489
KM21	1	4	-0.6489	-1.5699	0.6953	-1.4994	1.7832	-0.9989	0.1301	0.367	-1.6458	-0.3799	0.9344	0.1956	-1.2309	-0.0763	0.7609	-0.6739	0.5414	-1.209	0.1742	-4.6327	-1.3851	-0.8378	-1.2828	-0.0285	0.299	-0.4277	-1.7616	1.0429	-1.9029	0.1206	-0.0384	-0.0426	-1.4184	0.9916	-1.2282	1.2196	-1.3579	0.6021	0.1727	-0.4286	-0.5846	-0.777	-1.2059	-0.2548	0.0019	0.6109	0.4687
KM22	1	4	-1.1697	-1.0688	0.0352	-1.1076	1.793	-0.7106	0.2712	0.3692	-1.626	-0.3775	0.5656	0.298	-0.9976	0.6747	0.7278	-0.4376	0.6759	-1.8861	0.1523	-4.451	-1.5896	-0.6008	-1.7832	-0.1779	0.6489	-0.2442	-1.5097	1.4481	-3.7172	-0.0536	-0.5083	-0.3468	-3.9889	0.3074	-1.2392	1.8515	-1.4875	1.0685	-0.2763	-0.0801	-0.1815	-1.7351	0.9091	-0.4618	1.1123	0.5841	0.5085
KM25	1	4	1.2041	0.3996	0.9284	0.5033	0.3676	-0.2414	0.5645	0.9725	0.7603	1.6902	0.776	0.5345	1.3358	0.7882	0.4867	0.7066	0.6612	-0.0417	0.2644	0.8197	1.3681	0.1601	-0.2625	0.0915	0.5446	0.3086	-0.7283	0.1505	2.3024	-0.0096	0.1774	-0.1069	-1.1239	-0.0441	-0.0902	2.4563	0.7897	0.7269	0.856	0.3044	3.1429	-0.0019	0.1221	0.4138	2.1522	0.5423	0.2945
KM26	1	4	1.1931	0.0202	-0.0547	0.3513	0.8204	-0.7006	0.0558	0.8176	0.7027	0.1933	-0.0863	0.1365	-0.4453	0.8751	-0.1045	0.5103	0.0464	0.0098	0.1244	0.3049	0.3788	-0.4886	0.5352	-0.2335	0.0357	-0.0366	-1.4041	0.6387	-1.5795	0.3188	-0.4549	0.401	-1.3809	-0.4883	0.62	1.7214	-1.2578	-0.1418	1.2765	0.2969	-0.2128	-0.9398	0.0631	-0.6357	1.8154	0.5916	0.2764
KM28	1	4	1.2925	0.7166	0.821	0.5486	-0.6303	-1.1828	-0.4563	-0.0212	0.0867	-0.6774	-0.035	0.1493	-0.5139	0.2047	0.5389	0.6235	-0.4065	-0.8781	-0.5167	-0.3829	0.128	-0.5281	-1.2268	-0.2788	0.2641	0.0257	-0.601	-0.0609	-1.8208	0.2419	-0.8371	-0.1273	0.8318	-0.7637	0.4199	1.7036	-1.253	0.538	-0.1745	0.3545	0.8744	-0.246	-0.0416	-0.3736	1.6886	0.5009	0.1047
KM29	1	4	1.6887	0.8533	1.4768	0.4206	2.1975	-0.4136	0.1761	0.4464	0.755	-0.6119	0.5612	0.4017	-0.4752	1.1516	0.2625	1.208	0.4715	0.4902	0.9703	0.4788	1.1293	-0.2192	0.7389	0.2808	0.4	0.7502	-0.6788	1.4684	-1.6122	0.456	0.3206	0.9105	-1.0514	-0.2382	0.5537	1.6522	-0.8617	0.7649	-1.0578	0.709	2.6307	0.3212	1.2224	-0.3272	1.8327	1.5102	1.0322
KM3	1	4	2.4284	0.3516	1.7796	0.1065	2.2257	-0.9608	0.4037	0.8307	-0.1491	-0.8091	0.2147	0.3487	-0.2188	1.0641	0.6231	0.769	0.1496	0.3098	0.8454	0.6125	1.1769	-0.3047	1.4251	0.2894	1.035	0.6002	-0.2736	1.7262	-1.1678	0.2848	1.6127	0.6738	-0.415	0.2947	0.773	2.246	-1.1432	0.0498	2.0494	0.4618	2.0891	1.1426	0.9046	-0.0831	2.4323	1.3368	0.7934
KM30	1	4	1.0149	0.1472	0.8809	-0.398	0.3428	-0.6855	0.2549	0.2428	1.0316	-0.657	-0.0566	-0.1534	-0.8572	0.3397	-0.3914	0.1267	0.631	0.1592	0.0847	0.1332	1.3498	-0.1968	-0.0002	-0.0695	0.542	0.0489	-0.4332	0.3015	-2.0379	0.4163	0.7036	0.2097	-0.2244	-0.0048	0.4742	2.326	-1.677	0.352	0.2675	0.146	0.7906	0.4875	-0.0976	-0.5255	1.7472	0.7323	0.305
KM31	1	4	1.0895	0.1695	0.2423	-1.0009	0.7327	-1.0428	-0.0521	0.5783	0	-0.6129	0.2871	0.186	-1.7535	0.5424	0.0237	1.1933	0.111	0.504	0.2439	0.297	1.0161	-0.1275	0.1269	0.2499	0.0038	0.2502	-0.6806	0.4549	-2.9481	0.0093	-0.8235	0.9778	-0.1021	0.0438	0.1121	1.8791	-1.7841	-0.3807	0.9033	-0.6406	-0.0644	-0.2043	-0.4314	-0.0287	1.7593	1.0928	0.5739
KM33	1	4	1.6275	0.3215	1.4589	0.5451	1.1797	-0.5755	-0.7719	0.3881	-0.4489	0.3391	0.5146	0.1285	-1.2141	0.7837	0.9735	0.4893	-0.4012	0.0845	0.4251	0.2918	0.7008	0.029	0.3094	-0.0564	0.2924	0.0737	-0.9039	0.5519	-1.2628	0.2894	0.514	0.5101	0.9866	0.0017	0.2726	2.2291	-0.6915	0.1935	0.8984	0.3459	1.2885	0.8804	0.7409	-0.4228	2.9324	1.1757	0.2782
KM37	1	4	1.6253	0.4355	1.0973	0.6389	1.7077	-0.6451	0.4136	1.0417	0.1365	-1.1106	0.2235	0.3813	-0.0371	1.4937	0.2796	1.2626	-0.0477	-0.5548	0.755	-0.3523	0.2051	-0.3405	-0.3067	0.1402	0.7797	0.5579	-1.3618	1.1391	-1.3308	-0.016	-0.1846	0.2614	3.4625	1.6577	0.6326	1.4823	-0.3272	0.392	1.0271	0.6132	1.0795	0.0346	1.3934	0.0502	2.2718	1.0064	0.4823
KM38	1	4	2.5349	1.0175	0.7985	0.0401	0.1882	-0.4713	1.0755	0.4664	-0.6059	-0.1779	-0.0739	0.1403	-1.1308	0.2127	0.2428	0.553	0.4091	-0.1896	0.1154	0.206	1.0645	-0.4493	-0.2108	0.007	0.5373	0.5048	-0.9876	-0.4442	-1.7363	-0.2979	-0.626	-0.0704	-0.6536	-0.3515	-0.7295	1.9423	-1.0998	-0.0349	2.6665	-0.0409	0.3026	1.0152	0.8226	0.7574	1.6295	0.3169	0.2726
KM40	1	4	1.492	-0.1281	1.0618	-1.2739	2.6705	-0.6246	0.5881	0.8976	-0.5075	-0.3259	0.389	-0.268	-0.4121	1.1221	0.9422	0.9212	0.0447	0.6173	0.1951	0.4557	0.8266	0.0752	0.5616	0.2818	0.0469	0.5847	-0.8135	1.0391	-1.757	-0.3648	-1.0769	0.1714	0.4006	-0.5924	0.3716	1.9648	-1.3281	0.3824	0.3611	0.4537	1.125	-0.8903	3.3875	-0.0947	1.2471	0.5801	0.8944
KM41	1	4	1.2655	0.6473	1.0395	0.1493	0.1082	-0.4631	-0.0352	-0.1582	0.1452	0.2956	1.0091	0.1271	-0.5517	0.4641	1.0143	1.0664	0.379	-0.2669	0.415	0.2797	0.5722	-0.4975	0.4869	0.2223	0.9211	0.0774	-0.9074	0.2117	-1.3688	0.2062	0.3902	0.2593	-1.6748	0.1183	0.1794	2.5539	-0.4668	0.3973	-0.8772	0.2287	1.2268	0.2281	0.5429	-0.3735	1.4065	0.9525	0.5045
KM42	1	4	1.0594	0.7039	0.7994	-1.0179	0.7702	-0.5855	0.4096	0.1395	0.4523	-0.1463	0.6399	-0.0855	-1.2929	0.9093	0.202	0.3999	0.3241	0.0755	0.3221	0.1581	0.6637	-0.3352	-0.3391	0.2004	0.3896	-0.0879	-0.5507	0.4408	-0.5196	-0.2007	-1.0091	-0.134	-1.2359	-0.986	0.0795	1.9038	-1.6646	0.1355	0.7402	0.4918	0.6187	0.4269	0.8305	-0.1341	1.9896	0.3917	0.1791
KM5	1	4	0.1307	-1.2609	1.5347	-0.4634	0.0177	-1.1116	0.9832	0.3563	-2.3908	-0.2124	1.2231	-0.1554	-0.7518	-0.048	0.2262	-1.1423	0.3879	-2.0803	-0.0504	-4.8925	-2.4055	-0.8799	-2.4381	-0.4419	-0.5958	-0.7275	-1.8939	-0.2827	-2.7707	0.5801	-1.6478	-0.5569	-2.8709	0.3719	-1.3239	2.482	-1.1419	2.137	2.5708	0.5489	1.9878	-0.3777	-0.7562	0.2895	1.2191	0.1054	0.1607
KM6	1	4	-1.5632	-1.6054	-0.0458	-0.2951	0.2775	-0.3356	0.518	0.1198	-2.5225	-0.4789	0.7219	-0.067	-1.7519	-0.1695	-0.7094	-1.0057	0.1795	-1.784	-0.3698	-4.5156	-2.148	-0.6188	-1.1722	-0.5624	-0.625	-0.7703	-1.9568	0.3454	-3.7893	-0.1244	-1.1634	-1.4575	-1.3728	1.1507	-1.761	1.9135	-2.8662	0.96	-0.3901	-0.3816	-0.5687	-0.3796	2.906	0.0665	0.3219	0.1515	0.3077
KM8	1	4	1.3968	0.4576	1.7688	1.3439	0.6971	-0.7204	0.2924	0.1196	0.2635	0.0091	0.4431	0.3485	-0.8255	0.6821	0.5165	1.5012	0.7114	0.5887	0.8298	0.5304	0.7794	-0.3474	0.7105	-0.0752	0.8847	0.4967	-0.1483	0.2098	-1.4797	0.5305	0.9771	0.635	0.5674	-0.4052	0.7903	2.2082	0.0229	0.6498	0.4894	0.5723	0.9002	0.6855	2.9737	1.0366	2.9845	1.335	0.7844
KM9	1	4	-0.9758	-1.151	0.9325	-1.4463	2.3862	-0.4988	-0.5165	0.8861	-2.1699	-0.562	0.7961	0.1041	-0.4693	0.7438	0.9571	-0.5843	0.8177	-0.788	0.9627	-3.7923	-1.0634	-0.538	-1.3942	-0.6282	0.7158	0.0236	-1.4395	1.566	-3.1016	0.0756	-0.8552	-0.098	-2.1158	0.4614	-0.8355	2.1184	-1.0278	0.5693	0.0638	-0.2465	0.3568	-0.6165	3.4275	-0.6593	0.6756	0.3798	1.0063
[truncated: 1,416 more columns]
