# Supplementary material for: Proteomic profiling of MIS-C patients indicates heterogeneity relating to interferon gamma dysregulation and vascular endothelial dysfunction
Source: Nat Commun. 2021 Dec 10;12:7222. doi: 10.1038/s41467-021-27544-6 (PMC8664884; doi:10.1038/s41467-021-27544-6)
Supplement: Supplementary file 7 — Source Data [file 41467_2021_27544_MOESM7_ESM.zip › Source Data 5.xlsx]

## Sheet: Lab_Olink
SubjectID	Timepoint	DiseaseCat	IFNG	IL10	IL6	IL8	IFNG_Olink	IL10_Olink	IL6_Olink	CXCL8
CD1	1	3	12.7	67.4	1199.8	2005	1.1449	-6.184	11.8037	10.9513
CD10	1	3	100	4.3	2022	358	3.6562	-8.0352	11.0323	6.7701
CD11	1	2	1.4	0.3	0.9	7.5	0.0663	-11.0219	2.9087	1.216
CD12	1	1	526.9	95.8	57.7	7	5.3406	-7.3498	6.8148	2.1054
CD13	1	2	860	0.2	2.2	13.8	7.8687	-8.3322	4.7871	2.6976
CD14	1	2	1.6	0.1	0.9	5	-0.2521	-8.3924	2.4652	1.6385
CD15	1	3	115	8.2	56.5	68.4	3.3959	-9.4689	7.9581	4.0012
CD16	1	2	33.8	0.4	0.3	4.9	2.7809	-7.9104	1.1614	0.7143
CD2	1	2	149.6	5.3	8.3	27.6	5.1689	-12.8689	5.3079	3.1776
CD20	1	3	147.6	19.4	2.2	12.7	5.2392	-8.5054	3.7308	2.1878
CD21	1	2	7.2	0.9	1.3	12.2	1.3288	-9.5927	3.3959	2.0225
CD24	1	1	25.6	2	16.4	11.2	3.3387	-5.891	7.6828	3.2995
CD24	2	1	10.5	2	18.7	26.9	0.6919	-4.963	7.0675	2.3495
CD25	1	3	1370	10.5	397	169	7.2762	-5.4632	9.3715	6.1181
CD26	1	1	36.6	2.4	8.9	24.1	3.9802	-10.8743	7.5166	2.5079
CD27	1	1	78.9	15.6	40.1	45.3	0.2509	-5.6432	3.6123	2.1129
CD27	2	1	0.9	0.4	0.6	10.6	-4.7401	-7.3663	2.3661	2.0942
CD28	1	1	8.7	3.03	2.3	4.6	0.8396	-6.0858	4.5087	0.9794
CD3	1	2	172.9	3	7.1	21.1	4.3812	-7.6901	4.6473	2.3917
CD30	1	2	4	0.3	1.3	6.7	0.8426	-8.8722	2.9665	1.2048
CD31	1	2	0.2	0.24	0.1	4.8	-2.2291	-9.9776	0.8119	1.2168
CD32	1	1	2.5	0.4	4.2	6.9	0.3927	-8.0765	3.2944	1.9763
CD34	1	2	6.7	2	27.1	6.7	-0.1363	-8.6116	5.4546	1.7338
CD35	1	1	14.7	13	10.8	37.3	1.3167	-3.5305	5.6423	3.9061
CD38	1	2	159.1	5.4	15.2	16.9	3.5782	-8.6936	4.6239	2.7329
CD4	1	3	6.5	8.7	39.8	114.7	1.4605	-6.5617	8.9883	6.1263
CD40	1	2	156.5	7.4	44.5	56.1	5.0107	-7.1188	7.7778	4.3008
CD40	2	2	41.6	2.9	3.5	11.1	4.2435	-8.0306	4.723	2.6454
CD41	1	2	14.6	6.5	2.8	16.6	1.5359	-8.2709	3.463	3.2156
CD42	1	2	23.1	1.9	3.3	4.7	1.8852	-6.439	4.6754	1.0984
CD43	1	2	42.2	2.1	30.4	13.7	3.2694	-8.5447	7.1622	2.1482
CD44	1	1	6.4	1.6	1.6	16.6	0.6147	-5.6001	3.5818	2.6138
CD45	1	1	4.3	4.2	1	23.3	0.6318	-3.2991	2.8507	2.9689
CD46	1	2	423.9	3.2	10.4	23	5.4253	-7.632	5.8396	3.0505
CD47	1	2	15	1.3	1.3	8.1	1.7293	-7.3907	3.1753	1.487
CD49	1	2	2.3	0.1	0.6	4.4	0.3045	-8.7245	2.2122	1.2222
CD51	1	1	3.48	0.47	7.98	51.5	0.5917	-6.088	6.3506	5.0191
CD52	1	2	6.3	0.4	0.7	7.9	1.4153	-7.3972	2.4273	1.79
CD56	1	2	79.7	0.7	15	12.9	4.0127	-9.3605	6.2386	2.5727
CD57	1	1	297.7	59.1	23.7	50.8	5.708	-1.9688	6.7842	3.7524
CD59	1	2	3.8	0.3	2.4	5.8	-4.7265	-9.6186	3.5838	2.7847
CD6	1	2	12.5	2.5	8.2	5.8	0.5133	-7.6828	4.2694	1.8619
CD62	1	2	0.2	0.2	0	3.9	-0.3951	-9.3135	0.996	1.1321
CD63	1	1	9.2	9.3	2.6	10.5	1.366	-4.3441	3.7162	2.5868
CD65	1	1	0.3	0.5	1.8	6.5	-1.3159	-7.2484	2.3525	1.9658
CD67	1	3	0.6	0.3	1.7	6.1	-0.482	-8.4045	2.2749	1.678
CD68	1	1	807	214	103	30.1	6.9063	-1.678	9.1017	4.2986
CD68	2	1	64.4	23.9	30.5	80.3	3.9947	-3.8326	7.5953	5.4542
CD69	1	3	455.4	3.9	1.5	12	6.5144	-7.7872	3.5421	1.9644
CD70	1	3	9.2	1.9	0.9	19.3	1.124	-9.9778	2.5889	3.1854
CD72	1	1	15.3	7.4	11.6	17.6	6.8356	-7.3535	8.4507	5.3086
KM12	1	4	3.4	0.4	1	1.9	-0.8817	-8.0318	1.8606	0.3708
KM13	1	4	2.9	0.4	1	2.4	-0.2482	-8.3375	1.3019	0.2011
KM15	1	4	5	0.4	1.3	1.4	-1.2569	-8.6903	1.5532	0.7277
KM17	1	4	3	0.4	1	0.98	-0.8729	-10.6822	0.5486	-0.7947
KM18	1	4	12.2	0.4	1.3	0.57	0.9492	-8.7507	2.8199	-1.7662
KM19	1	4	3.7	0.4	1	2.4	-0.6478	-8.3818	-0.5054	0.5354
KM21	1	4	4.3	0.4	1	4.1	-5.0519	-8.6854	0.5395	0.8081
KM22	1	4	3.3	0.4	1	1.3	-1.0057	-8.1173	0.4754	0.241
KM25	1	4	0.3	0.4	1	3	-0.483	-7.5689	0.9604	0.3647
KM26	1	4	0.5	0.4	1	1.6	-0.5711	-8.7127	0.835	-0.0945
KM28	1	4	7.8	0.4	1	3.4	3.6474	-7.8304	2.2684	0.6207
KM29	1	4	0.8	0.4	1	3.3	0.2244	-8.1103	1.6003	0.7557
KM3	1	4	0.9	0.4	1	3.2	0.6764	-8.3552	1.9259	0.7079
KM30	1	4	0.5	0.4	1	1.5	-0.2256	-8.9416	1.0412	-0.556
KM31	1	4	2.7	0.4	1	0.58	0.0522	-8.5641	0.9527	-1.6673
KM33	1	4	0.6	0.4	1	1.3	-0.6636	-8.9369	1.3493	-0.8061
KM37	1	4	1.8	0.4	1	4.3	1.584	-8.7949	1.3751	1.0478
KM38	1	4	1.3	0.4	1.2	2.9	0.2956	-8.2944	3.4368	0.5873
KM40	1	4	0.7	0.4	1	1.6	0.49	-7.2033	-0.2059	-0.0175
KM41	1	4	0.5	0.4	1	0.99	0.0122	-8.4411	0.5237	-0.697
KM42	1	4	0.6	0.4	1	2.3	0.0511	-9.6514	0.8625	0.0036
KM5	1	4	4.6	0.4	1	2.1	-0.5691	-8.6255	2.3492	0.252
KM6	1	4	3.1	0.4	1	1.8	-4.5601	-9.2109	1.2504	-0.5313
KM8	1	4	5.1	0.4	1	2.2	-0.0807	-9.1273	2.6829	0.5426
KM9	1	4	3.3	0.4	1	1.5	-0.704	-7.7423	1.4367	0.0938
