# Supplementary material for: Proteomic profiling of MIS-C patients indicates heterogeneity relating to interferon gamma dysregulation and vascular endothelial dysfunction
Source: Nat Commun. 2021 Dec 10;12:7222. doi: 10.1038/s41467-021-27544-6 (PMC8664884; doi:10.1038/s41467-021-27544-6)
Supplement: Supplementary file 7 — Source Data [file 41467_2021_27544_MOESM7_ESM.zip › Source Data 4.xlsx]

## Sheet:  
SubjectID	DiseaseCat	LymphFlow	TMA	MASRav	max_ferritin	inotropes	AARSD1	ABHD14B	ABL1	ACAA1	ACAN	ACE2	ACOX1	ACP5	ACP6	ACTA2	ACTN4	ACVRL1	ACY1	ADA	ADA2	ADAM15	ADAM22	ADAM23	ADAM8	ADAMTS13	ADAMTS15	ADAMTS16	ADAMTS8	ADCYAP1R1	ADGRB3	ADGRE2	ADGRG1	ADGRG2	ADH4	ADM	AFP	AGER	AGR2	AGR3	AGRN	AGRP	AGXT	AHCY	AHSP	AIF1	AIFM1	AK1	AKR1B1
CD12	1	1	NA	NA	NA	0	0.8241	0.5541	1.9513	0.2312	1.9808	-0.7586	0.4507	1.1976	0.7291	0.0782	0.6598	0.3584	0.5491	1.8494	0.5444	0.7123	-1.1221	-0.7003	0.8147	-0.1487	0.9402	-0.8622	0.5452	-0.0605	0.0104	0.4671	-0.6227	0.9513	-0.3784	1.4741	-0.3561	-0.4597	0.3716	-0.6517	0.6517	2.9893	0.7017	1.4951	1.4373	0.7745	1.2825	-0.2845	-0.2231
CD18	1	1	1	0	748.1	1	0.7886	-0.174	1.6304	0.3208	0.7952	0.158	-0.1428	1.8487	-0.0378	0.4557	0.2296	0.2221	-0.3817	0.0649	0.3846	0.4174	-1.8281	-1.7829	1.0916	-0.9028	0.5244	-1.4208	-1.9079	-0.2255	-0.8171	-0.7109	-0.8196	-0.4711	-2.6135	1.522	-2.3939	-0.7146	1.8944	-0.1092	0.0056	3.4034	-1.3256	1.9191	0.7621	0.4612	2.9619	0.2205	0.173
CD19	1	1	1	1	804.2	1	2.6072	1.7794	2.9577	1.3396	1.9107	0.091	-0.1302	2.5883	-0.1149	0.4585	0.2508	1.1102	0.6586	1.8621	2.7864	1.0443	-0.7791	-1.8133	2.3565	0.945	1.0658	-0.7868	-0.2203	0.0446	-0.0101	0.3705	0.3675	0.1938	-1.8969	1.2003	0.2759	0.0094	1.5412	-0.8753	1.5232	4.4477	-0.7149	2.8562	4.8758	1.643	2.904	3.239	1.15
CD22	1	1	0	1	1162.5	1	2.7431	0.0772	2.0082	1.8044	0.9476	2.2318	0.819	1.8029	2.2405	1.8488	0.4965	2.0991	0.8382	1.3481	1.8863	0.3182	-1.83	-0.3024	1.2765	-1.0246	2.3479	-0.6553	0.6596	-0.4801	0.0364	0.9339	0.1228	-0.0629	-1.876	1.6085	-1.82	1.5679	1.9962	-0.6141	2.4829	4.0809	1.3665	1.9871	1.2954	-0.3341	0.4025	0.3364	0.712
CD24	1	0	1	1	3559.5	1	3.3633	3.2869	4.1611	1.8037	0.9631	-0.0946	1.4088	2.8462	1.7024	0.5353	0.294	1.0903	0.8381	1.4395	2.2945	0.5402	-2.2362	-1.4873	1.5703	-1.0938	0.6353	-1.6125	-1.8488	-0.0904	-0.7235	1.2629	0.849	-0.227	-3.4934	1.1783	-2.8775	-0.6113	-0.3681	-0.6792	0.9619	3.1843	-0.8025	3.9861	6.1521	1.8428	4.8771	5.3165	1.736
CD26	1	1	1	0	613	1	-1.1163	-0.1859	0.8736	1.9161	1.1872	1.5604	-0.2624	0.1446	-0.3029	0.4763	0.051	-0.2307	0.2781	1.2494	1.2092	0.3043	-0.9742	-1.0985	1.004	-0.8976	0.1055	-0.9524	-1.0117	0.2966	-0.5143	0.0379	0.0504	0.5965	-0.2583	1.2312	-1.4854	-0.3219	-1.1007	-0.6748	-0.0673	2.4528	1.5136	0.7004	0.2998	0.3393	-0.0611	-0.0757	-0.4276
CD27	1	1	1	1	686.4	1	0.6054	0.2066	1.3692	-0.2627	0.8108	-0.4709	-0.1119	1.0213	0.9052	-0.0363	0.0465	0.3256	-0.5141	0.6938	0.8004	-0.2479	-1.0319	-1.6766	0.7579	-1.4083	1.4201	-1.084	-0.2044	-0.3537	-0.3155	-1.1639	-0.4371	-0.0759	-3.3626	1.2321	-3.1941	0.962	-1.1069	-1.1393	0.2039	3.3133	-0.8297	0.055	2.4769	0.4346	0.2049	1.2711	0.0488
CD28	1	1	1	0	891.6	1	0.3117	0.2833	1.2225	-0.4291	1.0763	-0.5404	0.5326	1.4098	0.8106	-0.3464	-0.0055	0.3303	-0.1336	1.1521	0.714	0.0207	-2.1005	-2.8792	0.595	-0.6927	0.6841	-1.095	-1.3347	-0.2156	-0.3659	0.1056	-0.0312	0.0162	-1.7785	0.7168	-1.7811	-1.3426	-0.9083	-0.4877	0.2274	2.378	0.4293	1.2276	-0.9371	0.5339	1.0534	0.3123	-0.3673
CD29	1	0	0	0	806.8	0	0.7712	1.1828	2.6658	1.4236	1.8835	-0.827	0.9423	1.0387	0.9346	-0.8949	0.5762	1.3666	0.5006	2.1029	1.9478	0.9886	-0.0993	-0.6967	1.1148	-0.6893	0.2558	-0.9223	0.4018	-0.1482	0.2805	1.1094	0.7494	0.9765	-0.449	1.3771	-2.4797	-0.0035	-0.5612	0.8007	0.5524	2.6596	1.342	1.7286	0.8393	1.8119	1.7127	0.998	0.9837
CD35	1	1	NA	0	665.3	1	1.5551	0.7872	1.8629	1.2365	1.2674	3.6001	0.1532	1.3414	0.5267	0.8817	0.4211	0.3667	1.3547	1.5746	1.4392	0.6333	-2.2008	-0.5839	2.1405	-1.0033	0.4501	-1.0198	-0.9223	-0.2053	-0.751	0.2077	0.4545	0.0556	-0.4287	1.1962	-2.6511	0.1849	1.1277	0.0736	1.1087	2.967	1.4727	2.301	3.3932	1.0096	2.529	2.2089	0.4372
CD44	1	0	0	0	644.4	1	3.475	2.2205	1.4341	0.348	0.9746	-0.5853	1.0067	1.041	0.057	-0.1301	0.2858	0.3238	0.105	1.9469	1.0167	-0.3632	-2.5042	-2.7574	0.3606	-0.9629	1.2753	-1.1141	-0.4164	-0.2401	-0.5097	-0.4929	-0.6008	0.1643	-1.8081	0.8346	-2.7486	0.0813	-0.3769	-0.7777	0.7491	2.6496	0.4243	2.175	5.9985	0.7931	0.0948	5.6518	0.6409
CD45	1	0	0	0	5634.4	1	0.8664	0.6395	1.2203	0.6776	0.6921	1.9491	0.9294	3.1955	0.7589	0.4923	0.3647	0.0508	1.1132	1.0825	1.8941	0.7197	-1.7987	-0.9318	0.7489	-0.5461	-0.9714	-0.7682	-2.1608	-0.3685	-0.7738	1.267	-0.1973	-0.6174	-0.7229	0.4692	0.0582	-2.2792	-0.1892	-0.7358	0.9111	1.3441	1.002	2.1767	1.4279	0.1002	0.8469	1.1406	-0.1101
CD48	1	0	0	1	3868.4	0	0.4488	0.1893	1.5463	1.8894	1.3867	1.3955	0.5934	0.9612	0.5635	1.4764	0.5142	0.7896	1.4801	2.147	1.9706	0.9259	-1.0525	-0.6485	0.77	-0.6263	1.05	-0.994	0.3988	-0.1427	0.2348	1.257	0.2961	0.8456	1.5589	1.8689	-0.5456	0.0709	-1.751	0.0575	1.0498	2.1087	2.8677	2.2764	-0.4963	1.9084	2.8852	0.4918	2.1336
CD50	1	0	1	1	1744.5	1	0.7831	1.2608	2.3046	0.532	0.9602	1.1625	0.2292	1.1836	0.9936	2.4299	0.6919	1.8181	0.2964	1.7636	0.8058	0.5137	-1.4248	-0.9339	1.2005	-2.2482	0.1604	-1.4883	-0.8757	-0.1017	-0.5419	0.7773	-0.2097	-0.5076	-1.6893	2.0405	-2.2181	0.2203	1.9345	-1.0098	0.7353	3.1512	-0.3907	2.2674	2.1602	1.3619	-0.3706	0.8751	0.8974
CD51	1	0	0	0	255.7	1	2.194	2.0418	2.5482	0.9371	-0.1905	1.2708	0.4252	0.8517	0.5255	1.0366	0.3906	-0.16	-0.4472	1.204	1.0763	0.4304	-2.0052	-0.5515	1.6794	-0.2757	-0.2732	-0.6844	-0.5739	-0.112	-1.0194	-0.698	0.2332	-0.6485	-1.0141	0.9947	-2.728	0.5363	-2.5862	-0.7414	0.3907	2.6914	0.0833	3.1464	2.2012	1.8127	1.9809	2.825	0.805
CD55	1	0	0	1	917.4	0	1.0886	0.93	1.3883	1.3215	1.3384	0.8509	0.4905	2.0286	1.5429	-0.5939	0.2978	0.1476	1.1849	1.7913	1.6024	0.6776	-1.5607	-1.1362	0.6563	-0.738	0.3014	-0.8763	-1.1041	-0.2722	-0.7848	0.3341	0.3557	-0.0354	-0.4511	0.2667	-1.9532	-1.5138	1.1959	-0.4388	0.7011	2.754	1.8473	2.5067	2.6352	0.9914	0.2429	3.1813	0.7702
CD57	1	0	0	1	933.7	0	2.3848	1.3104	1.5827	0.5864	1.1233	-0.6822	0.4584	1.2722	0.5788	0.8501	-0.0603	0.319	0.1005	2.0138	1.1881	-0.7798	-1.4291	-1.7374	0.9999	-1.2592	0.534	-1.4916	-0.8741	-0.5944	-0.4158	0.6313	0.0371	0.3477	-1.3669	1.1224	-3.2081	0.1747	0.077	-0.8384	0.4305	2.9213	0.5304	2.7824	5.8509	0.7237	1.0217	5.3425	0.9865
CD63	1	0	NA	0	301.5	1	1.763	0.6085	2.1137	0.8689	1.3779	-0.8141	1.0238	0.9222	1.6266	1.4476	0.1467	0.3606	0.4041	1.5706	0.7157	1.064	-1.2324	-0.9077	1.3267	-0.2997	0.8753	-0.9742	-0.5518	-0.3252	0.0462	0.3261	-0.7654	0.3278	-1.9066	1.228	-1.1507	0.4208	0.2782	-1.0833	1.5343	3.828	-0.7914	2.274	0.6173	0.4679	1.6998	2.5676	1.0008
CD68	1	0	NA	1	2180.3	1	3.2579	2.002	2.1335	2.2408	0.8757	1.5088	1.0841	2.1966	0.9429	0.9316	0.167	1.2279	1.0475	2.2175	1.4697	1.3353	-3.2785	-0.9567	1.435	-1.1575	0.3838	-0.9544	0.1162	-0.4474	-0.7375	1.7659	1.1072	0.6907	-0.1402	1.7933	-2.4251	0.9893	1.9168	-0.3637	1.4765	3.4557	1.978	3.4044	4.9788	0.7445	1.0714	4.2452	0.9158
CD72	1	0	NA	1	1365.8	1	3.1147	2.661	5.369	3.376	1.1668	1.9932	1.8971	2.1238	0.9415	0.7418	0.7249	1.0325	0.1037	3.4163	1.8918	0.2676	-1.5175	-0.4723	3.0619	-1.2342	-0.0512	-0.8483	-0.7343	-0.3381	-0.7154	0.8074	-0.1311	-0.169	-0.4125	1.8341	-2.234	-0.0353	0.4448	-0.9735	1.3904	3.4355	1.1972	4.0037	3.975	3.1055	6.6712	3.5084	3.4003
[truncated: 1,421 more columns]
