# Supplementary material for: Proteomic profiling of MIS-C patients indicates heterogeneity relating to interferon gamma dysregulation and vascular endothelial dysfunction
Source: Nat Commun. 2021 Dec 10;12:7222. doi: 10.1038/s41467-021-27544-6 (PMC8664884; doi:10.1038/s41467-021-27544-6)
Supplement: Supplementary file 7 — Source Data [file 41467_2021_27544_MOESM7_ESM.zip › Source Data 2.xlsx]

## Sheet: Source Data 2 
SubjectID	Timepoint	DiseaseCat	LymphFlow	WBFlow	AARSD1	ABHD14B	ABL1	ACAA1	ACAN	ACE2	ACOX1	ACP5	ACP6	ACTA2	ACTN4	ACVRL1	ACY1	ADA	ADA2	ADAM15	ADAM22	ADAM23	ADAM8	ADAMTS13	ADAMTS15	ADAMTS16	ADAMTS8	ADCYAP1R1	ADGRB3	ADGRE2	ADGRG1	ADGRG2	ADH4	ADM	AFP	AGER	AGR2	AGR3	AGRN	AGRP	AGXT	AHCY	AHSP	AIF1	AIFM1	AK1	AKR1B1	AKR1C4	AKT1S1
CD10	1	3	1	0	4.3434	2.1863	3.7802	2.1654	2.5596	0.9165	0.79	1.1541	0.6523	2.7288	0.7793	1.8095	1.7237	1.3681	2.3423	2.1027	0.6657	-0.0809	1.9204	-0.6458	3.1678	-0.2324	-0.4318	-0.4914	1.0462	2.0908	1.9369	-1.1015	0.9064	1.8305	0.0908	2.7997	2.5179	-0.1874	3.436	1.9015	0.4791	3.1901	5.8604	2.6078	2.5403	2.343	1.4718	0.2155	4.6915
CD11	1	2	1	0	2.4561	1.001	1.3324	0.0172	0.9829	-1.0249	-0.2469	0.9031	0.8033	0.0338	0.4201	-0.3699	-1.1417	0.2694	0.3895	0.6704	-0.2021	-0.5357	0.37	-0.3077	-0.6634	-0.5264	-0.8642	-0.027	0.291	-0.7315	-0.6148	-0.5313	-2.1004	-0.3512	-2.2839	0.5093	-2.3479	-0.6135	-0.118	2.565	-1.4382	0.9861	3.1291	-0.2169	0.4149	2.3078	1.0946	-0.3706	3.5282
CD12	1	1	1	0	0.8241	0.5541	1.9513	0.2312	1.9808	-0.7586	0.4507	1.1976	0.7291	0.0782	0.6598	0.3584	0.5491	1.8494	0.5444	0.7123	-1.1221	-0.7003	0.8147	-0.1487	0.9402	-0.8622	0.5452	-0.0605	0.0104	0.4671	-0.6227	0.9513	-0.3784	1.4741	-0.3561	-0.4597	0.3716	-0.6517	0.6517	2.9893	0.7017	1.4951	1.4373	0.7745	1.2825	-0.2845	-0.2231	-0.1275	2.8176
CD13	1	2	1	0	2.263	0.9461	2.4416	4.4866	1.9686	0.1605	2.1776	2.6026	1.9413	0.1758	0.665	0.8967	2.443	3.4023	3.3919	2.4772	-0.9416	-0.804	1.1819	-0.0094	0.5747	-0.9751	-0.5911	-0.1461	0.1689	1.7047	0.8838	1.3681	2.1328	0.8062	-0.5196	-0.2489	0.3486	0.6209	1.1063	3.7303	3.5015	4.3653	4.5511	2.7836	4.4906	2.0979	2.3558	0.178	3.3863
CD14	1	2	1	0	0.9352	-0.2498	0.8111	1.02	0.8772	-0.434	1.3161	1.0711	0.8938	0.9124	-0.0559	0.6681	1.1067	0.9288	1.2516	2.0054	0.743	0.0889	0.6015	-0.0662	1.5348	-0.6953	0.2418	0.1718	0.263	0.7296	-0.9428	0.0423	1.2631	1.1703	0.2297	1.397	-0.4786	-0.4896	1.5037	3.13	0.4267	-0.287	0.1098	-0.3599	0.8686	-0.7759	0.3796	0.3513	1.3988
CD15	1	3	1	0	1.5519	1.3274	2.3474	2.3281	0.6254	0.9556	0.2928	1.4828	-0.0316	0.6335	0.33	0.3088	1.1296	0.695	-0.41	-0.4819	-1.2877	-0.3113	1.4179	-1.3444	1.5848	-0.9791	-0.7981	-0.5058	-0.2214	0.2522	0.7206	-1.8919	-0.3485	1.2161	-0.9892	2.1778	3.1762	-0.3146	0.956	2.1034	1.9029	2.2195	5.1588	0.8623	1.9928	3.0106	2.5287	-0.1002	3.5343
CD16	1	2	1	0	2.3778	-0.0312	0.4567	0.5277	1.1864	-0.849	0.2669	1.0834	0.4179	-0.437	0.02	0.4741	-0.6092	1.9389	2.1193	1.2961	-0.8274	-0.6077	0.3181	0.1101	1.0431	-0.2442	0.4482	0.3073	-0.521	0.5822	-0.5225	-0.2132	-0.755	-0.0804	-0.9906	-0.0875	-0.4755	0.1895	0.8464	1.0913	0.5577	1.6089	5.1167	-1.2285	0.7572	1.4393	0.3303	-0.1571	4.0169
CD17	1	3	1	0	3.5931	1.7334	3.1701	5.0579	0.117	4.1053	0.8208	2.3671	2.8798	2.0983	0.7052	1.3533	2.5779	1.6879	1.7655	1.9347	0.547	-1.4693	1.2514	-0.0039	0.4471	-0.5618	0.0571	-0.0696	-0.0926	1.5832	0.0358	-1.2482	2.1672	1.2998	1.261	1.7746	6.1482	-0.1669	2.0731	1.946	2.8547	3.0355	5.0921	1.0245	4.208	2.6762	2.3442	1.1711	5.4533
CD18	1	1	1	0	0.7886	-0.174	1.6304	0.3208	0.7952	0.158	-0.1428	1.8487	-0.0378	0.4557	0.2296	0.2221	-0.3817	0.0649	0.3846	0.4174	-1.8281	-1.7829	1.0916	-0.9028	0.5244	-1.4208	-1.9079	-0.2255	-0.8171	-0.7109	-0.8196	-0.4711	-2.6135	1.522	-2.3939	-0.7146	1.8944	-0.1092	0.0056	3.4034	-1.3256	1.9191	0.7621	0.4612	2.9619	0.2205	0.173	-0.0189	2.5995
CD19	1	1	1	0	2.6072	1.7794	2.9577	1.3396	1.9107	0.091	-0.1302	2.5883	-0.1149	0.4585	0.2508	1.1102	0.6586	1.8621	2.7864	1.0443	-0.7791	-1.8133	2.3565	0.945	1.0658	-0.7868	-0.2203	0.0446	-0.0101	0.3705	0.3675	0.1938	-1.8969	1.2003	0.2759	0.0094	1.5412	-0.8753	1.5232	4.4477	-0.7149	2.8562	4.8758	1.643	2.904	3.239	1.15	0.0472	3.8739
CD20	1	3	1	0	2.7122	1.467	1.2317	1.0846	0.14	-1.0416	0.0961	1.3367	0.8677	0.8303	-0.1681	0.0039	-0.6811	0.5534	0.6865	0.4988	-0.4593	-0.3073	0.6938	0.3002	1.0876	-1.0446	-0.5733	0.2091	0.2551	0.1996	-0.444	-1.5336	-0.9528	1.0747	-0.8974	-0.3435	2.0703	0.5313	1.7174	5.69	0.4851	1.2345	5.0785	0.7716	1.014	3.5466	1.2993	0.1276	3.8892
CD22	1	1	1	0	2.7431	0.0772	2.0082	1.8044	0.9476	2.2318	0.819	1.8029	2.2405	1.8488	0.4965	2.0991	0.8382	1.3481	1.8863	0.3182	-1.83	-0.3024	1.2765	-1.0246	2.3479	-0.6553	0.6596	-0.4801	0.0364	0.9339	0.1228	-0.0629	-1.876	1.6085	-1.82	1.5679	1.9962	-0.6141	2.4829	4.0809	1.3665	1.9871	1.2954	-0.3341	0.4025	0.3364	0.712	-0.4774	2.5596
CD25	1	3	1	0	2.577	4.1269	2.8536	7.4184	0.3825	0.5635	2.5476	1.0079	2.9973	2.5993	0.6978	1.5751	3.0732	2.0684	1.1499	0.3907	-0.6423	-0.1433	1.0505	-0.8968	0.4268	-0.5693	-0.198	-0.1886	0.1367	1.1893	1.0951	-1.4793	2.3137	1.7673	-1.1887	4.3907	5.6307	-0.4619	2.7479	3.0755	3.195	6.1207	1.8788	2.0179	6.7657	0.737	2.35	3.6463	3.6444
CD26	1	1	1	0	-1.1163	-0.1859	0.8736	1.9161	1.1872	1.5604	-0.2624	0.1446	-0.3029	0.4763	0.051	-0.2307	0.2781	1.2494	1.2092	0.3043	-0.9742	-1.0985	1.004	-0.8976	0.1055	-0.9524	-1.0117	0.2966	-0.5143	0.0379	0.0504	0.5965	-0.2583	1.2312	-1.4854	-0.3219	-1.1007	-0.6748	-0.0673	2.4528	1.5136	0.7004	0.2998	0.3393	-0.0611	-0.0757	-0.4276	-0.042	1.5371
CD27	1	1	1	0	0.6054	0.2066	1.3692	-0.2627	0.8108	-0.4709	-0.1119	1.0213	0.9052	-0.0363	0.0465	0.3256	-0.5141	0.6938	0.8004	-0.2479	-1.0319	-1.6766	0.7579	-1.4083	1.4201	-1.084	-0.2044	-0.3537	-0.3155	-1.1639	-0.4371	-0.0759	-3.3626	1.2321	-3.1941	0.962	-1.1069	-1.1393	0.2039	3.3133	-0.8297	0.055	2.4769	0.4346	0.2049	1.2711	0.0488	-0.4421	2.3364
CD28	1	1	1	0	0.3117	0.2833	1.2225	-0.4291	1.0763	-0.5404	0.5326	1.4098	0.8106	-0.3464	-0.0055	0.3303	-0.1336	1.1521	0.714	0.0207	-2.1005	-2.8792	0.595	-0.6927	0.6841	-1.095	-1.3347	-0.2156	-0.3659	0.1056	-0.0312	0.0162	-1.7785	0.7168	-1.7811	-1.3426	-0.9083	-0.4877	0.2274	2.378	0.4293	1.2276	-0.9371	0.5339	1.0534	0.3123	-0.3673	0.0391	1.912
CD34	1	2	1	0	1.0855	0.2246	0.7022	-0.3859	1.1028	1.1065	0.3212	0.0601	-1.3584	2.1256	0.1908	-0.0923	-0.1279	0.6791	-0.3814	0.3273	-0.4483	-0.5317	0.4066	-0.4764	-0.5373	-0.4943	0.672	0.1223	-0.5486	0.5073	-0.6997	-0.1939	-1.5618	0.095	-0.9265	-0.5498	1.591	-1.2764	-0.3458	1.8107	-1.3851	0.0478	2.3779	0.8207	-0.514	-0.0132	1.6254	-0.092	2.2804
CD35	1	1	1	0	1.5551	0.7872	1.8629	1.2365	1.2674	3.6001	0.1532	1.3414	0.5267	0.8817	0.4211	0.3667	1.3547	1.5746	1.4392	0.6333	-2.2008	-0.5839	2.1405	-1.0033	0.4501	-1.0198	-0.9223	-0.2053	-0.751	0.2077	0.4545	0.0556	-0.4287	1.1962	-2.6511	0.1849	1.1277	0.0736	1.1087	2.967	1.4727	2.301	3.3932	1.0096	2.529	2.2089	0.4372	0.4796	3.6096
CD6	1	2	1	1	2.2824	0.8382	1.3547	0.7957	1.698	-1.3006	2.2356	1.0178	0.5105	-0.0881	0.0887	-0.2954	-0.2461	0.8773	0.8629	1.1338	-0.4737	-1.0404	1.2137	-0.4361	1.0605	-0.9332	-0.832	-0.2395	0.4172	-0.3905	-0.6272	0.2249	-2.3684	0.5462	-1.4151	-0.7128	0.0787	-0.7266	0.5817	2.9852	-0.7429	1.484	3.1291	0.5162	1.8746	1.4868	1.2092	-0.3422	3.5693
CD7	1	3	1	0	2.1277	0.147	1.1951	0.9603	2.3038	-0.5584	0.3649	1.1737	0.0697	1.0662	-0.1418	0.4946	-0.5881	2.4705	-1.3842	0.6439	-0.0391	-0.9101	0.0691	-0.5217	2.8714	-0.6807	0.4768	-0.1446	-0.3698	-0.2664	-0.7279	2.2868	-4.5332	1.0532	4.075	-1.1888	1.599	0.9045	1.3287	3.6347	0.0336	0.9702	3.5673	0.1467	1.336	0.8349	0.8591	0.1771	2.9057
[truncated: 2,201 more columns]
